# Supplementary material for: Potential effects of polychlorinated biphenyls (PCBs) and selected organochlorine pesticides (OCPs) on immune cells and blood biochemistry measures: a cross-sectional assessment of the NHANES 2003-2004 data
Source: Environ Health. 2014 Dec 16;13:114. doi: 10.1186/1476-069X-13-114 (PMC4290093; doi:10.1186/1476-069X-13-114)
Supplement: Supplementary file 1 — Additional file 1: Correlations among lipid adjusted levels of DL and NDL PCBs. (XLSX 29 KB) [file 12940_2014_815_MOESM1_ESM.xlsx]

## Sheet: dl-ndl-correlations
Potential effects of polychlorinated biphenyls (PCBs) and selected organochlorine pesticides (OCPs) on immune cells and blood biochemistry measures (NHANES 2003-2004)
Berrin Serdar, William G. LeBlanc, Jill M. Norris, L. Miriam Dickinson
Supplemental File 1
Using SAS SurveyReg to obtain weighted correlation coefficients
Correlations among DL and NDL variables (lipid adjusted)
e.g., logLBX105L=log(PCB105) adjusted for blood lipids
SAS Surveyreg
Obs	DL PCBs	NDL PCBs	r (Pearson)	R2	probf
2	logLBX105L	logLBX074L	0.8008	0.64128	0
3	logLBX105L	logLBX099L	0.83547	0.698	0
4	logLBX105L	logLBX183L	0.62411	0.38951	0
5	logLBX105L	logLBX177L	0.65199	0.42509	0
6	logLBX105L	logLBX138L	0.7456	0.55591	0
7	logLBX105L	logLBX153L	0.69599	0.4844	0
8	logLBX105L	logLBX146L	0.69897	0.48856	0
9	logLBX105L	logLBX187L	0.60298	0.36358	0
10	logLBX105L	logLBX066L	0.60574	0.36693	0
11	logLBX105L	logLBX178L	0.52214	0.27263	0
12	logLBX105L	logLBX180L	0.53527	0.28651	0
13	logLBX105L	logLBX172L	0.53394	0.28509	0
14	logLBX105L	logLBX170L	0.54302	0.29487	0
15	logLBX105L	logLBX128L	0.31313	0.09805	0
16	logLBX105L	logLBX028L	0.28082	0.07886	0
17	logLBX105L	logLBX101L	0.15035	0.02261	0.016
18	logLBX105L	logLBX052L	0.06934	0.00481	0.03543
19	logLBX118L	logLBX074L	0.90319	0.81576	0
20	logLBX118L	logLBX138L	0.84449	0.71317	0
21	logLBX118L	logLBX153L	0.80872	0.65402	0
22	logLBX118L	logLBX177L	0.72206	0.52137	0
23	logLBX118L	logLBX183L	0.71619	0.51293	0
24	logLBX118L	logLBX099L	0.87381	0.76354	0
25	logLBX118L	logLBX178L	0.63597	0.40446	0
26	logLBX118L	logLBX146L	0.7995	0.6392	0
27	logLBX118L	logLBX180L	0.66461	0.4417	0
28	logLBX118L	logLBX187L	0.70639	0.49898	0
29	logLBX118L	logLBX172L	0.64331	0.41385	0
30	logLBX118L	logLBX170L	0.6676	0.44569	0
31	logLBX118L	logLBX066L	0.60118	0.36142	0
32	logLBX118L	logLBX128L	0.27286	0.07445	0
33	logLBX118L	logLBX028L	0.28917	0.08362	0
34	logLBX118L	logLBX101L	0.12312	0.01516	0.0307
35	logLBX118L	logLBX052L	0.06035	0.00364	0.03869
36	logLBX126L	logLBX074L	0.71857	0.51634	0
37	logLBX126L	logLBX177L	0.60651	0.36786	0
38	logLBX126L	logLBX138L	0.66108	0.43702	0
39	logLBX126L	logLBX153L	0.63982	0.40937	0
40	logLBX126L	logLBX178L	0.53366	0.28479	0
41	logLBX126L	logLBX146L	0.65094	0.42372	0
42	logLBX126L	logLBX187L	0.58871	0.34657	0
43	logLBX126L	logLBX066L	0.61544	0.37877	0
44	logLBX126L	logLBX172L	0.53301	0.2841	0
45	logLBX126L	logLBX183L	0.58217	0.33892	0
46	logLBX126L	logLBX180L	0.54302	0.29487	0
47	logLBX126L	logLBX170L	0.53663	0.28797	0
48	logLBX126L	logLBX099L	0.65939	0.4348	0
49	logLBX126L	logLBX028L	0.32591	0.10622	0
50	logLBX126L	logLBX128L	0.21656	0.0469	0
51	logLBX126L	logLBX052L	0.09266	0.00859	0.00784
52	logLBX126L	logLBX101L	0.13933	0.01941	0.02432
53	logLBX156L	logLBX138L	0.87167	0.75981	0
54	logLBX156L	logLBX146L	0.86367	0.74593	0
55	logLBX156L	logLBX153L	0.89187	0.79544	0
56	logLBX156L	logLBX180L	0.90068	0.81123	0
57	logLBX156L	logLBX170L	0.89859	0.80746	0
58	logLBX156L	logLBX187L	0.84608	0.71585	0
59	logLBX156L	logLBX172L	0.85249	0.72675	0
60	logLBX156L	logLBX183L	0.81885	0.67052	0
61	logLBX156L	logLBX177L	0.80071	0.64113	0
62	logLBX156L	logLBX074L	0.75491	0.56989	0
63	logLBX156L	logLBX099L	0.66292	0.43946	0
64	logLBX156L	logLBX178L	0.86474	0.74778	0
65	logLBX156L	logLBX066L	0.2592	0.06718	0
66	logLBX156L	logLBX128L	0.11375	0.01294	0.00034
67	logLBX156L	logLBX028L	0.09138	0.00835	0.01021
68	logLBX156L	logLBX052L	0.06562	0.00431	0.03598
69	logLBX156L	logLBX101L	0.03988	0.00159	0.25355
70	logLBX157L	logLBX138L	0.85905	0.73797	0
71	logLBX157L	logLBX146L	0.85497	0.73098	0
72	logLBX157L	logLBX153L	0.87492	0.76549	0
73	logLBX157L	logLBX172L	0.86599	0.74993	0
74	logLBX157L	logLBX180L	0.85639	0.7334	0
75	logLBX157L	logLBX183L	0.78009	0.60854	0
76	logLBX157L	logLBX177L	0.7723	0.59645	0
77	logLBX157L	logLBX187L	0.81217	0.65962	0
78	logLBX157L	logLBX170L	0.8549	0.73086	0
79	logLBX157L	logLBX074L	0.78123	0.61031	0
80	logLBX157L	logLBX099L	0.68309	0.46661	0
81	logLBX157L	logLBX178L	0.82865	0.68666	0
82	logLBX157L	logLBX066L	0.28396	0.08063	0
83	logLBX157L	logLBX128L	0.14705	0.02163	0.00043
84	logLBX157L	logLBX028L	0.12675	0.01607	0.00067
85	logLBX157L	logLBX052L	0.04065	0.00165	0.09448
86	logLBX157L	logLBX101L	0.02174	0.00047	0.54539
87	logLBX167L	logLBX074L	0.80564	0.64906	0
88	logLBX167L	logLBX099L	0.71789	0.51536	0
89	logLBX167L	logLBX138L	0.83229	0.6927	0
90	logLBX167L	logLBX146L	0.82008	0.67253	0
91	logLBX167L	logLBX153L	0.83101	0.69057	0
92	logLBX167L	logLBX172L	0.77502	0.60065	0
93	logLBX167L	logLBX177L	0.77204	0.59605	0
94	logLBX167L	logLBX178L	0.75728	0.57347	0
95	logLBX167L	logLBX180L	0.75657	0.5724	0
96	logLBX167L	logLBX183L	0.74819	0.5598	0
97	logLBX167L	logLBX187L	0.76224	0.58101	0
98	logLBX167L	logLBX170L	0.7632	0.58248	0
99	logLBX167L	logLBX066L	0.38123	0.14534	0
100	logLBX167L	logLBX128L	0.25663	0.06586	0
101	logLBX167L	logLBX028L	0.15411	0.02375	0.0004
102	logLBX167L	logLBX052L	0.05508	0.00303	0.07697
103	logLBX167L	logLBX101L	0.01295	0.00017	0.76748
104	logLBX169L	logLBX146L	0.83621	0.69924	0
105	logLBX169L	logLBX153L	0.8574	0.73514	0
106	logLBX169L	logLBX172L	0.82908	0.68737	0
107	logLBX169L	logLBX177L	0.75383	0.56825	0
108	logLBX169L	logLBX138L	0.82683	0.68364	0
109	logLBX169L	logLBX187L	0.8227	0.67684	0
110	logLBX169L	logLBX178L	0.82433	0.67952	0
111	logLBX169L	logLBX183L	0.76223	0.58099	0
112	logLBX169L	logLBX170L	0.83693	0.70045	0
113	logLBX169L	logLBX180L	0.86122	0.7417	0
114	logLBX169L	logLBX099L	0.65109	0.42391	0
115	logLBX169L	logLBX074L	0.75339	0.56759	0
116	logLBX169L	logLBX066L	0.32069	0.10284	0
117	logLBX169L	logLBX028L	0.16333	0.02668	0
118	logLBX169L	logLBX128L	0.08797	0.00774	0.00923
119	logLBX169L	logLBX101L	0.0109	0.00012	0.78151
120	logLBX169L	logLBX052L	0.00678	5e-05	0.80544
121	logLBXD01L	logLBX178L	0.55875	0.3122	0
122	logLBXD01L	logLBX074L	0.61993	0.38431	0
123	logLBXD01L	logLBX153L	0.58964	0.34768	0
124	logLBXD01L	logLBX187L	0.57063	0.32562	0
125	logLBXD01L	logLBX146L	0.58771	0.3454	0
126	logLBXD01L	logLBX172L	0.56092	0.31464	0
127	logLBXD01L	logLBX183L	0.52513	0.27576	0
128	logLBXD01L	logLBX138L	0.57663	0.3325	0
129	logLBXD01L	logLBX180L	0.57758	0.33359	0
130	logLBXD01L	logLBX177L	0.52695	0.27768	0
131	logLBXD01L	logLBX099L	0.49181	0.24188	0
132	logLBXD01L	logLBX170L	0.56116	0.3149	0
133	logLBXD01L	logLBX066L	0.28435	0.08085	0
134	logLBXD01L	logLBX028L	0.16047	0.02575	0
135	logLBXD01L	logLBX128L	0.02613	0.00068	0.29578
136	logLBXD01L	logLBX101L	0.01433	0.00021	0.69519
137	logLBXD01L	logLBX052L	0.00951	9e-05	0.74093
138	logLBXD03L	logLBX180L	0.64701	0.41862	0
139	logLBXD03L	logLBX138L	0.63154	0.39884	0
140	logLBXD03L	logLBX153L	0.64217	0.41238	0
141	logLBXD03L	logLBX074L	0.66901	0.44757	0
142	logLBXD03L	logLBX170L	0.63318	0.40092	0
143	logLBXD03L	logLBX172L	0.59773	0.35729	0
144	logLBXD03L	logLBX178L	0.6042	0.36505	0
145	logLBXD03L	logLBX187L	0.61305	0.37583	0
146	logLBXD03L	logLBX183L	0.57362	0.32904	0
147	logLBXD03L	logLBX146L	0.61756	0.38138	0
148	logLBXD03L	logLBX177L	0.56639	0.3208	0
149	logLBXD03L	logLBX099L	0.51648	0.26675	0
150	logLBXD03L	logLBX066L	0.25941	0.06729	0
151	logLBXD03L	logLBX028L	0.18286	0.03344	1e-05
152	logLBXD03L	logLBX128L	0.02772	0.00077	0.25802
153	logLBXD03L	logLBX101L	0.02031	0.00041	0.57184
154	logLBXD03L	logLBX052L	0.00748	6e-05	0.78009
155	logLBXD04L	logLBX028L	0.26705	0.07131	0
156	logLBXD04L	logLBX066L	0.30537	0.09325	0
157	logLBXD04L	logLBX099L	0.31207	0.09739	0
158	logLBXD04L	logLBX074L	0.38073	0.14496	0
159	logLBXD04L	logLBX138L	0.2888	0.08341	0
160	logLBXD04L	logLBX153L	0.26273	0.06903	0
161	logLBXD04L	logLBX183L	0.22294	0.0497	0
162	logLBXD04L	logLBX180L	0.22425	0.05029	0
163	logLBXD04L	logLBX146L	0.25493	0.06499	0
164	logLBXD04L	logLBX170L	0.22583	0.051	0
165	logLBXD04L	logLBX177L	0.2216	0.04911	0
166	logLBXD04L	logLBX187L	0.231	0.05336	0
167	logLBXD04L	logLBX172L	0.2145	0.04601	0
168	logLBXD04L	logLBX178L	0.19525	0.03812	0
169	logLBXD04L	logLBX052L	0.12707	0.01615	0.00593
170	logLBXD04L	logLBX101L	0.08328	0.00694	0.04086
171	logLBXD04L	logLBX128L	0.05706	0.00326	0.06695
172	logLBXD05L	logLBX138L	0.40205	0.16164	0
173	logLBXD05L	logLBX074L	0.50691	0.25696	0
174	logLBXD05L	logLBX099L	0.39403	0.15526	0
175	logLBXD05L	logLBX153L	0.3898	0.15194	0
176	logLBXD05L	logLBX177L	0.36445	0.13282	0
177	logLBXD05L	logLBX066L	0.3558	0.12659	0
178	logLBXD05L	logLBX146L	0.3789	0.14357	0
179	logLBXD05L	logLBX183L	0.34597	0.1197	0
180	logLBXD05L	logLBX187L	0.36102	0.13034	0
181	logLBXD05L	logLBX180L	0.35545	0.12634	0
182	logLBXD05L	logLBX170L	0.34745	0.12072	0
183	logLBXD05L	logLBX178L	0.31364	0.09837	0
184	logLBXD05L	logLBX172L	0.32492	0.10557	0
185	logLBXD05L	logLBX028L	0.22487	0.05057	0
186	logLBXD05L	logLBX101L	0.05256	0.00276	0.15237
187	logLBXD05L	logLBX052L	0.04859	0.00236	0.15771
188	logLBXD05L	logLBX128L	0.00497	2e-05	0.86623
189	logLBXD07L	logLBX074L	0.63848	0.40765	0
190	logLBXD07L	logLBX138L	0.53953	0.29109	0
191	logLBXD07L	logLBX153L	0.52805	0.27884	0
192	logLBXD07L	logLBX066L	0.31999	0.1024	0
193	logLBXD07L	logLBX099L	0.48443	0.23467	0
194	logLBXD07L	logLBX177L	0.49147	0.24154	0
195	logLBXD07L	logLBX146L	0.52257	0.27308	0
196	logLBXD07L	logLBX187L	0.50318	0.25319	0
197	logLBXD07L	logLBX183L	0.48268	0.23298	0
198	logLBXD07L	logLBX180L	0.49961	0.24961	0
199	logLBXD07L	logLBX170L	0.49235	0.24241	0
200	logLBXD07L	logLBX178L	0.45576	0.20772	0
201	logLBXD07L	logLBX172L	0.46672	0.21783	0
202	logLBXD07L	logLBX028L	0.18247	0.0333	0
203	logLBXD07L	logLBX128L	0.00512	3e-05	0.83204
204	logLBXD07L	logLBX101L	0.00451	2e-05	0.88143
205	logLBXD07L	logLBX052L	0.00167	0	0.93453
206	logLBXF03L	logLBX183L	0.60584	0.36704	0
207	logLBXF03L	logLBX138L	0.66993	0.4488	0
208	logLBXF03L	logLBX146L	0.66488	0.44207	0
209	logLBXF03L	logLBX153L	0.68055	0.46314	0
210	logLBXF03L	logLBX177L	0.59823	0.35788	0
211	logLBXF03L	logLBX187L	0.6377	0.40666	0
212	logLBXF03L	logLBX172L	0.61013	0.37226	0
213	logLBXF03L	logLBX170L	0.63767	0.40663	0
214	logLBXF03L	logLBX180L	0.65078	0.42351	0
215	logLBXF03L	logLBX099L	0.57357	0.32898	0
216	logLBXF03L	logLBX178L	0.6072	0.36869	0
217	logLBXF03L	logLBX074L	0.67717	0.45856	0
218	logLBXF03L	logLBX066L	0.31896	0.10174	0
219	logLBXF03L	logLBX028L	0.16044	0.02574	0.0004
220	logLBXF03L	logLBX128L	0.07379	0.00544	0.02028
221	logLBXF03L	logLBX052L	0.03509	0.00123	0.37146
222	logLBXF03L	logLBX101L	0.0122	0.00015	0.79193
223	logLBXF04L	logLBX138L	0.55504	0.30806	0
224	logLBXF04L	logLBX099L	0.5085	0.25858	0
225	logLBXF04L	logLBX153L	0.54444	0.29642	0
226	logLBXF04L	logLBX074L	0.60641	0.36773	0
227	logLBXF04L	logLBX187L	0.50457	0.25459	0
228	logLBXF04L	logLBX183L	0.48434	0.23459	0
229	logLBXF04L	logLBX180L	0.51769	0.268	0
230	logLBXF04L	logLBX172L	0.49527	0.24529	0
231	logLBXF04L	logLBX146L	0.52471	0.27532	0
232	logLBXF04L	logLBX170L	0.51149	0.26162	0
233	logLBXF04L	logLBX177L	0.48277	0.23307	0
234	logLBXF04L	logLBX178L	0.48637	0.23655	0
235	logLBXF04L	logLBX066L	0.31558	0.09959	0
236	logLBXF04L	logLBX028L	0.1989	0.03956	5e-05
237	logLBXF04L	logLBX128L	0.05498	0.00302	0.04995
238	logLBXF04L	logLBX052L	0.03523	0.00124	0.27613
239	logLBXF04L	logLBX101L	0.02436	0.00059	0.52994
240	logLBXF05L	logLBX183L	0.42245	0.17846	0
241	logLBXF05L	logLBX187L	0.44139	0.19482	0
242	logLBXF05L	logLBX138L	0.48966	0.23977	0
243	logLBXF05L	logLBX170L	0.44436	0.19746	0
244	logLBXF05L	logLBX153L	0.47918	0.22962	0
245	logLBXF05L	logLBX099L	0.44818	0.20087	0
246	logLBXF05L	logLBX177L	0.41645	0.17343	0
247	logLBXF05L	logLBX180L	0.45676	0.20863	0
248	logLBXF05L	logLBX172L	0.44016	0.19374	0
249	logLBXF05L	logLBX178L	0.41346	0.17095	0
250	logLBXF05L	logLBX146L	0.45737	0.20919	0
251	logLBXF05L	logLBX074L	0.52818	0.27897	0
252	logLBXF05L	logLBX066L	0.31698	0.10047	0
253	logLBXF05L	logLBX028L	0.21902	0.04797	1e-05
254	logLBXF05L	logLBX128L	0.07664	0.00587	0.03173
255	logLBXF05L	logLBX052L	0.08181	0.00669	0.0332
256	logLBXF05L	logLBX101L	0.04688	0.0022	0.28352
257	logLBXF08L	logLBX052L	0.13678	0.01871	0.00014
258	logLBXF08L	logLBX028L	0.16464	0.02711	0.00061
259	logLBXF08L	logLBX099L	0.10226	0.01046	0.0018
260	logLBXF08L	logLBX101L	0.1063	0.0113	0.0039
261	logLBXF08L	logLBX066L	0.12424	0.01543	0.005
262	logLBXF08L	logLBX138L	0.05179	0.00268	0.03249
263	logLBXF08L	logLBX074L	0.06737	0.00454	0.04786
264	logLBXF08L	logLBX128L	0.06342	0.00402	0.07779
265	logLBXF08L	logLBX146L	0.04175	0.00174	0.10325
266	logLBXF08L	logLBX153L	0.0408	0.00167	0.12269
267	logLBXF08L	logLBX177L	0.03182	0.00101	0.22514
268	logLBXF08L	logLBX180L	0.02302	0.00053	0.40095
269	logLBXF08L	logLBX172L	0.01829	0.00033	0.50383
270	logLBXF08L	logLBX170L	0.01719	0.0003	0.60002
271	logLBXF08L	logLBX187L	0.01139	0.00013	0.67081
272	logLBXF08L	logLBX183L	0.01147	0.00013	0.68771
273	logLBXF08L	logLBX178L	0.00874	8e-05	0.77769
274	logLBXF10L	logLBX052L	0.1389	0.01929	8e-05
275	logLBXF10L	logLBX101L	0.17658	0.03118	0.00017
276	logLBXF10L	logLBX028L	0.12562	0.01578	0.00137
277	logLBXF10L	logLBX066L	0.10959	0.01201	0.00277
278	logLBXF10L	logLBX128L	0.10164	0.01033	0.00394
279	logLBXF10L	logLBX183L	0.05028	0.00253	0.01004
280	logLBXF10L	logLBX187L	0.05342	0.00285	0.01234
281	logLBXF10L	logLBX172L	0.06326	0.004	0.0209
282	logLBXF10L	logLBX178L	0.05835	0.0034	0.02516
283	logLBXF10L	logLBX180L	0.05104	0.00261	0.02766
284	logLBXF10L	logLBX099L	0.0723	0.00523	0.03214
285	logLBXF10L	logLBX170L	0.04672	0.00218	0.03866
286	logLBXF10L	logLBX177L	0.03007	0.0009	0.24256
287	logLBXF10L	logLBX146L	0.02064	0.00043	0.39163
288	logLBXF10L	logLBX153L	0.01437	0.00021	0.55803
289	logLBXF10L	logLBX074L	0.01124	0.00013	0.62394
290	logLBXF10L	logLBX138L	0.00661	4e-05	0.8026
291	logLBXTC2L	logLBX066L	0.47607	0.22664	0
292	logLBXTC2L	logLBX101L	0.57061	0.3256	0
293	logLBXTC2L	logLBX028L	0.59909	0.35891	0
294	logLBXTC2L	logLBX052L	0.62185	0.3867	0
295	logLBXTC2L	logLBX128L	0.15593	0.02431	0.00022
296	logLBXTC2L	logLBX099L	0.10291	0.01059	0.00699
297	logLBXTC2L	logLBX074L	0.08197	0.00672	0.01343
298	logLBXTC2L	logLBX183L	0.02514	0.00063	0.2848
299	logLBXTC2L	logLBX146L	0.02309	0.00053	0.35865
300	logLBXTC2L	logLBX170L	0.01757	0.00031	0.49363
301	logLBXTC2L	logLBX153L	0.0133	0.00018	0.58245
302	logLBXTC2L	logLBX187L	0.01056	0.00011	0.67582
303	logLBXTC2L	logLBX177L	0.00942	9e-05	0.72062
304	logLBXTC2L	logLBX138L	0.00822	7e-05	0.72585
305	logLBXTC2L	logLBX172L	0.00522	3e-05	0.86277
306	logLBXTC2L	logLBX180L	0.00412	2e-05	0.88685
307	logLBXTC2L	logLBX178L	0.0023	1e-05	0.93919
308	logLBXTCDL	logLBX074L	0.6296	0.3964	0
309	logLBXTCDL	logLBX138L	0.53595	0.28724	0
310	logLBXTCDL	logLBX153L	0.53586	0.28714	0
311	logLBXTCDL	logLBX178L	0.47673	0.22727	0
312	logLBXTCDL	logLBX187L	0.51251	0.26267	0
313	logLBXTCDL	logLBX099L	0.49464	0.24467	0
314	logLBXTCDL	logLBX183L	0.47465	0.22529	0
315	logLBXTCDL	logLBX146L	0.53535	0.2866	0
316	logLBXTCDL	logLBX172L	0.49015	0.24025	0
317	logLBXTCDL	logLBX180L	0.49007	0.24017	0
318	logLBXTCDL	logLBX177L	0.47304	0.22377	0
319	logLBXTCDL	logLBX066L	0.35311	0.12468	0
320	logLBXTCDL	logLBX170L	0.47384	0.22452	0
321	logLBXTCDL	logLBX028L	0.21216	0.04501	0
322	logLBXTCDL	logLBX128L	0.09924	0.00985	0.00083
323	logLBXTCDL	logLBX052L	0.00988	0.0001	0.63869
324	logLBXTCDL	logLBX101L	0.00992	0.0001	0.72879
