# Supplementary material for: Potential effects of polychlorinated biphenyls (PCBs) and selected organochlorine pesticides (OCPs) on immune cells and blood biochemistry measures: a cross-sectional assessment of the NHANES 2003-2004 data
Source: Environ Health. 2014 Dec 16;13:114. doi: 10.1186/1476-069X-13-114 (PMC4290093; doi:10.1186/1476-069X-13-114)
Supplement: Supplementary file 2 — Additional file 2: Regression analyses of individual PCBs. (XLSX 2 MB) [file 12940_2014_815_MOESM2_ESM.xlsx]

## Sheet: SurveyReg_AgeSexAdjustedAnovas_
Potential effects of polychlorinated biphenyls (PCBs) and selected organochlorine pesticides (OCPs) on immune cells and blood biochemistry measures (NHANES 2003-2004)
Berrin Serdar, William G. LeBlanc, Jill M. Norris, L. Miriam Dickinson
Supplemental File 2
Using SAS SurveyReg to obtain weighted ANOVAs, controlling for Age and Sex
Comparisons of Logged Blood Var levels among quartile levels of PCBs: 1st quartile includes Below LODs
No One Excluded
PCBs are lipid adjusted. Labels include NHANES prefix. Eg, LBX105LA= Lipid adjusted PCB105
GeoMeanEst= Estimates of geometric mean are presented for the 4 different exposure groups, LCI=lower 95% confidence interval, UCI=Upper 95% confidence interval
IV= independent variable, DV= dependent variable, Comp_sigflag=Significance of pairwise comparison
Columns O and P indicate the identies of the elements in the pairwise comparison
Obs	test	IV	DV	DVLabel	Label	Value	F Value	prob F	Estimate	SE	GeoMeanEst	LCI	UCI	complevel1	complevel2	diff_estimate	diff_stderr	probt	F_sigflag	Comp_sigflag
790	343	LBX105LA	logLBDBANO	log Basophils number	Number of Observations	1869	0.97298	0.43141	-6.51114	0.20486	0.001	0.001	0.002	Q1	Q2	0.1383	0.34626	0.695
791	343	LBX105LA	logLBDBANO	log Basophils number	Sum of Weights	201795028	.	.	-6.64945	0.27463	0.001	0.001	0.002	Q1	Q3	0.38074	0.23643	0.128
792	343	LBX105LA	logLBDBANO	log Basophils number	Weighted Mean of logLBDBANO	-6.74835	.	.	-6.89188	0.21545	0.001	0.001	0.002	Q1	Q4	0.33148	0.31696	0.312
793	343	LBX105LA	logLBDBANO	log Basophils number	Weighted Sum of logLBDBANO	-1361780000	.	.	-6.84263	0.21571	0.001	0.001	0.002	Q2	Q3	0.24243	0.33467	0.48
794	343	LBX105LA	logLBDBANO	log Basophils number			.	.	.	.	.	.	.	Q2	Q4	0.19318	0.39706	0.634
795	343	LBX105LA	logLBDBANO	log Basophils number			.	.	.	.	.	.	.	Q3	Q4	-0.04925	0.31507	0.878
N = 6
test=344
Obs	test	IV	DV	DVLabel	Label	Value	F Value	prob F	Estimate	SE	GeoMeanEst	LCI	UCI	complevel1	complevel2	diff_estimate	diff_stderr	probt	F_sigflag	Comp_sigflag
796	344	LBX105LA	logLBDEONO	log Eosinophils number	Number of Observations	1764	2.75029	0.079262	-1.69352	0.033148	0.184	0.172	0.196	Q1	Q2	0.06339	0.041307	0.146	!
797	344	LBX105LA	logLBDEONO	log Eosinophils number	Sum of Weights	192858601	.	.	-1.75691	0.037586	0.173	0.16	0.186	Q1	Q3	0.00253	0.04211	0.953
798	344	LBX105LA	logLBDEONO	log Eosinophils number	Weighted Mean of logLBDEONO	-1.73062	.	.	-1.69605	0.030802	0.183	0.173	0.195	Q1	Q4	0.1147	0.06353	0.091
799	344	LBX105LA	logLBDEONO	log Eosinophils number	Weighted Sum of logLBDEONO	-333765843	.	.	-1.80822	0.043716	0.164	0.15	0.179	Q2	Q3	-0.06086	0.042177	0.17
800	344	LBX105LA	logLBDEONO	log Eosinophils number			.	.	.	.	.	.	.	Q2	Q4	0.05131	0.069724	0.473
801	344	LBX105LA	logLBDEONO	log Eosinophils number			.	.	.	.	.	.	.	Q3	Q4	0.11217	0.054966	0.059		*
N = 6
test=345
Obs	test	IV	DV	DVLabel	Label	Value	F Value	prob F	Estimate	SE	GeoMeanEst	LCI	UCI	complevel1	complevel2	diff_estimate	diff_stderr	probt	F_sigflag	Comp_sigflag
802	345	LBX105LA	logLBDLYMNO	log Lymphocyte number	Number of Observations	1869	12.8594	0.000200615	0.73706	0.019097	2.09	2.013	2.169	Q1	Q2	0.03738	0.019728	0.078	**
803	345	LBX105LA	logLBDLYMNO	log Lymphocyte number	Sum of Weights	201795028	.	.	0.69968	0.015725	2.013	1.952	2.076	Q1	Q3	0.05109	0.025247	0.061		*
804	345	LBX105LA	logLBDLYMNO	log Lymphocyte number	Weighted Mean of logLBDLYMNO	0.68211	.	.	0.68597	0.018858	1.986	1.914	2.06	Q1	Q4	0.10185	0.017822	0		**
805	345	LBX105LA	logLBDLYMNO	log Lymphocyte number	Weighted Sum of logLBDLYMNO	137646309	.	.	0.63521	0.014875	1.887	1.833	1.943	Q2	Q3	0.01371	0.026037	0.606
806	345	LBX105LA	logLBDLYMNO	log Lymphocyte number			.	.	.	.	.	.	.	Q2	Q4	0.06447	0.021086	0.008		**
807	345	LBX105LA	logLBDLYMNO	log Lymphocyte number			.	.	.	.	.	.	.	Q3	Q4	0.05076	0.018766	0.016		*
N = 6
test=346
Obs	test	IV	DV	DVLabel	Label	Value	F Value	prob F	Estimate	SE	GeoMeanEst	LCI	UCI	complevel1	complevel2	diff_estimate	diff_stderr	probt	F_sigflag	Comp_sigflag
808	346	LBX105LA	logLBDMONO	log Monocyte number	Number of Observations	1869	4.43434	0.020196	-0.62241	0.01637	0.537	0.52	0.554	Q1	Q2	0.067484	0.027682	0.028	*	*
809	346	LBX105LA	logLBDMONO	log Monocyte number	Sum of Weights	201795028	.	.	-0.6899	0.021362	0.502	0.481	0.523	Q1	Q3	0.042394	0.016576	0.022		*
810	346	LBX105LA	logLBDMONO	log Monocyte number	Weighted Mean of logLBDMONO	-0.66864	.	.	-0.66481	0.014739	0.514	0.5	0.529	Q1	Q4	0.077912	0.030148	0.021		*
811	346	LBX105LA	logLBDMONO	log Monocyte number	Weighted Sum of logLBDMONO	-134928044	.	.	-0.70032	0.031663	0.496	0.467	0.528	Q2	Q3	-0.02509	0.026678	0.362
812	346	LBX105LA	logLBDMONO	log Monocyte number			.	.	.	.	.	.	.	Q2	Q4	0.010428	0.04096	0.802
813	346	LBX105LA	logLBDMONO	log Monocyte number			.	.	.	.	.	.	.	Q3	Q4	0.035518	0.028318	0.229
N = 6
test=347
Obs	test	IV	DV	DVLabel	Label	Value	F Value	prob F	Estimate	SE	GeoMeanEst	LCI	UCI	complevel1	complevel2	diff_estimate	diff_stderr	probt	F_sigflag	Comp_sigflag
814	347	LBX105LA	logLBDNENO	log Segmented neutrophils number	Number of Observations	1869	5.20432	0.011582	1.45695	0.026954	4.293	4.072	4.526	Q1	Q2	0.085524	0.02447	0.003	*	**
815	347	LBX105LA	logLBDNENO	log Segmented neutrophils number	Sum of Weights	201795028	.	.	1.37142	0.020587	3.941	3.785	4.103	Q1	Q3	0.090996	0.027422	0.005		**
816	347	LBX105LA	logLBDNENO	log Segmented neutrophils number	Weighted Mean of logLBDNENO	1.38886	.	.	1.36595	0.009997	3.919	3.843	3.997	Q1	Q4	0.081392	0.039489	0.057		*
817	347	LBX105LA	logLBDNENO	log Segmented neutrophils number	Weighted Sum of logLBDNENO	280265401	.	.	1.37556	0.026853	3.957	3.754	4.171	Q2	Q3	0.005472	0.019573	0.784
818	347	LBX105LA	logLBDNENO	log Segmented neutrophils number			.	.	.	.	.	.	.	Q2	Q4	-0.004132	0.026526	0.878
819	347	LBX105LA	logLBDNENO	log Segmented neutrophils number			.	.	.	.	.	.	.	Q3	Q4	-0.009604	0.027287	0.73
N = 6
test=348
Obs	test	IV	DV	DVLabel	Label	Value	F Value	prob F	Estimate	SE	GeoMeanEst	LCI	UCI	complevel1	complevel2	diff_estimate	diff_stderr	probt	F_sigflag	Comp_sigflag
820	348	LBX105LA	logLBXBAPCT	log Basophils percent (%)	Number of Observations	1869	0.30746	0.81963	-0.77148	0.10987	0.462	0.373	0.573	Q1	Q2	0.011079	0.14348	0.939
821	348	LBX105LA	logLBXBAPCT	log Basophils percent (%)	Sum of Weights	201795028	.	.	-0.78256	0.1027	0.457	0.374	0.559	Q1	Q3	-0.065514	0.11966	0.592
822	348	LBX105LA	logLBXBAPCT	log Basophils percent (%)	Weighted Mean of logLBXBAPCT	-0.75532	.	.	-0.70597	0.06058	0.494	0.438	0.556	Q1	Q4	0.023848	0.15996	0.883
823	348	LBX105LA	logLBXBAPCT	log Basophils percent (%)	Weighted Sum of logLBXBAPCT	-152419779	.	.	-0.79533	0.13073	0.451	0.349	0.583	Q2	Q3	-0.076592	0.126	0.552
824	348	LBX105LA	logLBXBAPCT	log Basophils percent (%)			.	.	.	.	.	.	.	Q2	Q4	0.012769	0.17304	0.942
825	348	LBX105LA	logLBXBAPCT	log Basophils percent (%)			.	.	.	.	.	.	.	Q3	Q4	0.089361	0.12478	0.485
N = 6
test=349
Obs	test	IV	DV	DVLabel	Label	Value	F Value	prob F	Estimate	SE	GeoMeanEst	LCI	UCI	complevel1	complevel2	diff_estimate	diff_stderr	probt	F_sigflag	Comp_sigflag
826	349	LBX105LA	logLBXCD4	log CD4 counts (cells/mm3)	Number of Observations	10	.	.	6.04317	0	421.228	421.228	421.228	Q1	Q2	-0.53701	0	.
827	349	LBX105LA	logLBXCD4	log CD4 counts (cells/mm3)	Sum of Weights	1.44035e+06	.	.	6.58019	0	720.674	720.674	720.674	Q1	Q3	0.28914	0	.
828	349	LBX105LA	logLBXCD4	log CD4 counts (cells/mm3)	Weighted Mean of logLBXCD4	6.28731	.	.	5.75403	0	315.46	315.46	315.46	Q1	Q4	-1.00599	0	.
829	349	LBX105LA	logLBXCD4	log CD4 counts (cells/mm3)	Weighted Sum of logLBXCD4	9.05596e+06	.	.	7.04917	0	1151.9	1151.9	1151.9	Q2	Q3	0.82615	0	.
830	349	LBX105LA	logLBXCD4	log CD4 counts (cells/mm3)			.	.	.	.	.	.	.	Q2	Q4	-0.46898	0	.
831	349	LBX105LA	logLBXCD4	log CD4 counts (cells/mm3)			.	.	.	.	.	.	.	Q3	Q4	-1.29513	0	.
N = 6
test=350
Obs	test	IV	DV	DVLabel	Label	Value	F Value	prob F	Estimate	SE	GeoMeanEst	LCI	UCI	complevel1	complevel2	diff_estimate	diff_stderr	probt	F_sigflag	Comp_sigflag
832	350	LBX105LA	logLBXCD8	log CD8 counts (cells/mm3)	Number of Observations	10	.	.	6.41833	0	612.977	612.977	612.977	Q1	Q2	-0.61865	0	.
833	350	LBX105LA	logLBXCD8	log CD8 counts (cells/mm3)	Sum of Weights	1.44035e+06	.	.	7.03698	0	1137.94	1137.94	1137.94	Q1	Q3	0.67173	0	.
834	350	LBX105LA	logLBXCD8	log CD8 counts (cells/mm3)	Weighted Mean of logLBXCD8	6.29482	.	.	5.74659	0	313.122	313.122	313.122	Q1	Q4	0.37966	0	.
835	350	LBX105LA	logLBXCD8	log CD8 counts (cells/mm3)	Weighted Sum of logLBXCD8	9.06678e+06	.	.	6.03867	0	419.334	419.334	419.334	Q2	Q3	1.29038	0	.
836	350	LBX105LA	logLBXCD8	log CD8 counts (cells/mm3)			.	.	.	.	.	.	.	Q2	Q4	0.99831	0	.
837	350	LBX105LA	logLBXCD8	log CD8 counts (cells/mm3)			.	.	.	.	.	.	.	Q3	Q4	-0.29207	0	.
N = 6
test=351
Obs	test	IV	DV	DVLabel	Label	Value	F Value	prob F	Estimate	SE	GeoMeanEst	LCI	UCI	complevel1	complevel2	diff_estimate	diff_stderr	probt	F_sigflag	Comp_sigflag
838	351	LBX105LA	logLBXCRP	log C-reactive protein(mg/dL)	Number of Observations	1879	3.34569	0.04763	-1.78685	0.064136	0.167	0.148	0.19	Q1	Q2	0.26098	0.0911	0.012	*	*
839	351	LBX105LA	logLBXCRP	log C-reactive protein(mg/dL)	Sum of Weights	202551582	.	.	-2.04784	0.095903	0.129	0.107	0.156	Q1	Q3	0.086	0.096	0.384
840	351	LBX105LA	logLBXCRP	log C-reactive protein(mg/dL)	Weighted Mean of logLBXCRP	-1.84654	.	.	-1.87285	0.078136	0.154	0.132	0.179	Q1	Q4	0.15866	0.11403	0.184
841	351	LBX105LA	logLBXCRP	log C-reactive protein(mg/dL)	Weighted Sum of logLBXCRP	-374019998	.	.	-1.94551	0.076004	0.143	0.123	0.166	Q2	Q3	-0.17499	0.13176	0.204
842	351	LBX105LA	logLBXCRP	log C-reactive protein(mg/dL)			.	.	.	.	.	.	.	Q2	Q4	-0.10233	0.14026	0.477
843	351	LBX105LA	logLBXCRP	log C-reactive protein(mg/dL)			.	.	.	.	.	.	.	Q3	Q4	0.07266	0.13575	0.6
N = 6
test=352
Obs	test	IV	DV	DVLabel	Label	Value	F Value	prob F	Estimate	SE	GeoMeanEst	LCI	UCI	complevel1	complevel2	diff_estimate	diff_stderr	probt	F_sigflag	Comp_sigflag
844	352	LBX105LA	logLBXEOPCT	log Eosinophils percent (%)	Number of Observations	1869	3.24302	0.051892	0.83293	0.028735	2.3	2.174	2.433	Q1	Q2	0.00617	0.052511	0.908	!
845	352	LBX105LA	logLBXEOPCT	log Eosinophils percent (%)	Sum of Weights	201795028	.	.	0.82675	0.054152	2.286	2.056	2.542	Q1	Q3	-0.08047	0.046907	0.107
846	352	LBX105LA	logLBXEOPCT	log Eosinophils percent (%)	Weighted Mean of logLBXEOPCT	0.84455	.	.	0.9134	0.032496	2.493	2.339	2.657	Q1	Q4	0.07634	0.045387	0.113
847	352	LBX105LA	logLBXEOPCT	log Eosinophils percent (%)	Weighted Sum of logLBXEOPCT	170426776	.	.	0.75659	0.038855	2.131	1.975	2.3	Q2	Q3	-0.08665	0.067549	0.219
848	352	LBX105LA	logLBXEOPCT	log Eosinophils percent (%)			.	.	.	.	.	.	.	Q2	Q4	0.07017	0.076271	0.372
849	352	LBX105LA	logLBXEOPCT	log Eosinophils percent (%)			.	.	.	.	.	.	.	Q3	Q4	0.15682	0.052562	0.009		**
N = 6
test=353
Obs	test	IV	DV	DVLabel	Label	Value	F Value	prob F	Estimate	SE	GeoMeanEst	LCI	UCI	complevel1	complevel2	diff_estimate	diff_stderr	probt	F_sigflag	Comp_sigflag
850	353	LBX105LA	logLBXHCT	log Hematocrit (%)	Number of Observations	1879	13.9119	0.000131764	3.75916	0.00537307	42.912	42.463	43.367	Q1	Q2	-0.004887	0.00523564	0.365	**
851	353	LBX105LA	logLBXHCT	log Hematocrit (%)	Sum of Weights	202551582	.	.	3.76405	0.00585773	43.123	42.63	43.621	Q1	Q3	-0.000929	0.00433901	0.833
852	353	LBX105LA	logLBXHCT	log Hematocrit (%)	Weighted Mean of logLBXHCT	3.75315	.	.	3.76009	0.00408923	42.952	42.609	43.298	Q1	Q4	0.024639	0.00686411	0.003		**
853	353	LBX105LA	logLBXHCT	log Hematocrit (%)	Weighted Sum of logLBXHCT	760206626	.	.	3.73452	0.00648636	41.868	41.339	42.404	Q2	Q3	0.003958	0.0040707	0.346
854	353	LBX105LA	logLBXHCT	log Hematocrit (%)			.	.	.	.	.	.	.	Q2	Q4	0.029527	0.00667417	0		**
855	353	LBX105LA	logLBXHCT	log Hematocrit (%)			.	.	.	.	.	.	.	Q3	Q4	0.025568	0.0042009	0		**
N = 6
test=354
Obs	test	IV	DV	DVLabel	Label	Value	F Value	prob F	Estimate	SE	GeoMeanEst	LCI	UCI	complevel1	complevel2	diff_estimate	diff_stderr	probt	F_sigflag	Comp_sigflag
856	354	LBX105LA	logLBXHGB	log Hemoglobin (g/dL)	Number of Observations	1879	11.8591	0.000306073	2.67831	0.00585915	14.56	14.394	14.729	Q1	Q2	-0.005193	0.00499227	0.315	**
857	354	LBX105LA	logLBXHGB	log Hemoglobin (g/dL)	Sum of Weights	202551582	.	.	2.6835	0.00658788	14.636	14.448	14.826	Q1	Q3	-0.000181	0.00432281	0.967
858	354	LBX105LA	logLBXHGB	log Hemoglobin (g/dL)	Weighted Mean of logLBXHGB	2.67165	.	.	2.67849	0.00380492	14.563	14.455	14.672	Q1	Q4	0.02573	0.00695606	0.002		**
859	354	LBX105LA	logLBXHGB	log Hemoglobin (g/dL)	Weighted Sum of logLBXHGB	541146006	.	.	2.65258	0.00593489	14.191	14.026	14.357	Q2	Q3	0.005012	0.00429236	0.261
860	354	LBX105LA	logLBXHGB	log Hemoglobin (g/dL)			.	.	.	.	.	.	.	Q2	Q4	0.030923	0.00666222	0		**
861	354	LBX105LA	logLBXHGB	log Hemoglobin (g/dL)			.	.	.	.	.	.	.	Q3	Q4	0.025911	0.00452365	0		**
N = 6
test=355
Obs	test	IV	DV	DVLabel	Label	Value	F Value	prob F	Estimate	SE	GeoMeanEst	LCI	UCI	complevel1	complevel2	diff_estimate	diff_stderr	probt	F_sigflag	Comp_sigflag
862	355	LBX105LA	logLBXLYPCT	log Lymphocyte percent (%)	Number of Observations	1869	4.44766	0.019996	3.34914	0.011072	28.478	27.867	29.103	Q1	Q2	-0.035786	0.015255	0.033	*	*
863	355	LBX105LA	logLBXLYPCT	log Lymphocyte percent (%)	Sum of Weights	201795028	.	.	3.38492	0.013206	29.516	28.762	30.29	Q1	Q3	-0.017783	0.018661	0.356
864	355	LBX105LA	logLBXLYPCT	log Lymphocyte percent (%)	Weighted Mean of logLBXLYPCT	3.35491	.	.	3.36692	0.014283	28.989	28.189	29.812	Q1	Q4	0.014418	0.021767	0.518
865	355	LBX105LA	logLBXLYPCT	log Lymphocyte percent (%)	Weighted Sum of logLBXLYPCT	677003559	.	.	3.33472	0.017911	28.071	27.102	29.073	Q2	Q3	0.018003	0.023006	0.446
866	355	LBX105LA	logLBXLYPCT	log Lymphocyte percent (%)			.	.	.	.	.	.	.	Q2	Q4	0.050204	0.019095	0.019		*
867	355	LBX105LA	logLBXLYPCT	log Lymphocyte percent (%)			.	.	.	.	.	.	.	Q3	Q4	0.032201	0.022543	0.174
N = 6
test=356
Obs	test	IV	DV	DVLabel	Label	Value	F Value	prob F	Estimate	SE	GeoMeanEst	LCI	UCI	complevel1	complevel2	diff_estimate	diff_stderr	probt	F_sigflag	Comp_sigflag
868	356	LBX105LA	logLBXMC	log MCHC (g/dL)	Number of Observations	1879	0.31101	0.81713	3.52416	0.00329208	33.925	33.707	34.145	Q1	Q2	-0.000139102	0.0018353	0.941
869	356	LBX105LA	logLBXMC	log MCHC (g/dL)	Sum of Weights	202551582	.	.	3.5243	0.00383802	33.93	33.676	34.186	Q1	Q3	0.00132896	0.00143986	0.371
870	356	LBX105LA	logLBXMC	log MCHC (g/dL)	Weighted Mean of logLBXMC	3.52326	.	.	3.52283	0.00343496	33.88	33.653	34.109	Q1	Q4	0.00122506	0.00194776	0.539
871	356	LBX105LA	logLBXMC	log MCHC (g/dL)	Weighted Sum of logLBXMC	713641255	.	.	3.52293	0.00344956	33.884	33.655	34.114	Q2	Q3	0.00146806	0.00213077	0.501
872	356	LBX105LA	logLBXMC	log MCHC (g/dL)			.	.	.	.	.	.	.	Q2	Q4	0.00136416	0.00225226	0.554
873	356	LBX105LA	logLBXMC	log MCHC (g/dL)			.	.	.	.	.	.	.	Q3	Q4	-0.000103897	0.00158645	0.949
N = 6
test=357
Obs	test	IV	DV	DVLabel	Label	Value	F Value	prob F	Estimate	SE	GeoMeanEst	LCI	UCI	complevel1	complevel2	diff_estimate	diff_stderr	probt	F_sigflag	Comp_sigflag
874	357	LBX105LA	logLBXMCHSI	log Mean cell hemoglobin (pg)	Number of Observations	1879	3.17046	0.055161	3.42347	0.00659474	30.676	30.282	31.075	Q1	Q2	-0.003424	0.00540311	0.536	!
875	357	LBX105LA	logLBXMCHSI	log Mean cell hemoglobin (pg)	Sum of Weights	202551582	.	.	3.4269	0.005109	30.781	30.474	31.091	Q1	Q3	0.002736	0.00665664	0.687
876	357	LBX105LA	logLBXMCHSI	log Mean cell hemoglobin (pg)	Weighted Mean of logLBXMCHSI	3.4227	.	.	3.42074	0.00466735	30.592	30.313	30.873	Q1	Q4	0.013528	0.00755908	0.094
877	357	LBX105LA	logLBXMCHSI	log Mean cell hemoglobin (pg)	Weighted Sum of logLBXMCHSI	693272504	.	.	3.40994	0.00594721	30.264	29.913	30.618	Q2	Q3	0.00616	0.00524758	0.259
878	357	LBX105LA	logLBXMCHSI	log Mean cell hemoglobin (pg)			.	.	.	.	.	.	.	Q2	Q4	0.016952	0.00562044	0.009		**
879	357	LBX105LA	logLBXMCHSI	log Mean cell hemoglobin (pg)			.	.	.	.	.	.	.	Q3	Q4	0.010792	0.00550079	0.069		*
N = 6
test=358
Obs	test	IV	DV	DVLabel	Label	Value	F Value	prob F	Estimate	SE	GeoMeanEst	LCI	UCI	complevel1	complevel2	diff_estimate	diff_stderr	probt	F_sigflag	Comp_sigflag
880	358	LBX105LA	logLBXMCVSI	log Mean cell volume (fL)	Number of Observations	1879	3.28864	0.049947	4.50464	0.00626327	90.436	89.332	91.553	Q1	Q2	-0.003405	0.00536296	0.535	*
881	358	LBX105LA	logLBXMCVSI	log Mean cell volume (fL)	Sum of Weights	202551582	.	.	4.50804	0.00462787	90.744	89.925	91.571	Q1	Q3	0.00158	0.00639091	0.808
882	358	LBX105LA	logLBXMCVSI	log Mean cell volume (fL)	Weighted Mean of logLBXMCVSI	4.50474	.	.	4.50306	0.00458686	90.293	89.485	91.108	Q1	Q4	0.012299	0.0077393	0.133
883	358	LBX105LA	logLBXMCVSI	log Mean cell volume (fL)	Weighted Sum of logLBXMCVSI	912442449	.	.	4.49234	0.00618831	89.33	88.253	90.42	Q2	Q3	0.004985	0.00456013	0.292
884	358	LBX105LA	logLBXMCVSI	log Mean cell volume (fL)			.	.	.	.	.	.	.	Q2	Q4	0.015705	0.00520783	0.009		**
885	358	LBX105LA	logLBXMCVSI	log Mean cell volume (fL)			.	.	.	.	.	.	.	Q3	Q4	0.010719	0.00552155	0.071
N = 6
test=359
Obs	test	IV	DV	DVLabel	Label	Value	F Value	prob F	Estimate	SE	GeoMeanEst	LCI	UCI	complevel1	complevel2	diff_estimate	diff_stderr	probt	F_sigflag	Comp_sigflag
886	359	LBX105LA	logLBXMOPCT	log Monocyte percent (%)	Number of Observations	1869	0.85459	0.48576	1.99085	0.017884	7.322	7.07	7.583	Q1	Q2	-0.010341	0.025522	0.691
887	359	LBX105LA	logLBXMOPCT	log Monocyte percent (%)	Sum of Weights	201795028	.	.	2.0012	0.02558	7.398	7.036	7.778	Q1	Q3	-0.030516	0.021998	0.186
888	359	LBX105LA	logLBXMOPCT	log Monocyte percent (%)	Weighted Mean of logLBXMOPCT	2.00774	.	.	2.02137	0.014504	7.549	7.337	7.766	Q1	Q4	-0.010527	0.03053	0.735
889	359	LBX105LA	logLBXMOPCT	log Monocyte percent (%)	Weighted Sum of logLBXMOPCT	405151166	.	.	2.00138	0.023101	7.399	7.072	7.742	Q2	Q3	-0.020175	0.02856	0.491
890	359	LBX105LA	logLBXMOPCT	log Monocyte percent (%)			.	.	.	.	.	.	.	Q2	Q4	-0.000186	0.035505	0.996
891	359	LBX105LA	logLBXMOPCT	log Monocyte percent (%)			.	.	.	.	.	.	.	Q3	Q4	0.019989	0.022597	0.39
N = 6
test=360
Obs	test	IV	DV	DVLabel	Label	Value	F Value	prob F	Estimate	SE	GeoMeanEst	LCI	UCI	complevel1	complevel2	diff_estimate	diff_stderr	probt	F_sigflag	Comp_sigflag
892	360	LBX105LA	logLBXNEPCT	log Segmented neutrophils percent (%)	Number of Observations	1869	3.46435	0.043185	4.06886	0.007616	58.49	57.624	59.37	Q1	Q2	0.013535	0.011222	0.246	*
893	360	LBX105LA	logLBXNEPCT	log Segmented neutrophils percent (%)	Sum of Weights	201795028	.	.	4.05533	0.007275	57.704	56.887	58.533	Q1	Q3	0.022313	0.008259	0.016		*
894	360	LBX105LA	logLBXNEPCT	log Segmented neutrophils percent (%)	Weighted Mean of logLBXNEPCT	4.06106	.	.	4.04655	0.008242	57.2	56.283	58.131	Q1	Q4	-0.005427	0.015421	0.73
895	360	LBX105LA	logLBXNEPCT	log Segmented neutrophils percent (%)	Weighted Sum of logLBXNEPCT	819501800	.	.	4.07429	0.011407	58.809	57.508	60.138	Q2	Q3	0.008779	0.011715	0.465
896	360	LBX105LA	logLBXNEPCT	log Segmented neutrophils percent (%)			.	.	.	.	.	.	.	Q2	Q4	-0.018962	0.011992	0.135
897	360	LBX105LA	logLBXNEPCT	log Segmented neutrophils percent (%)			.	.	.	.	.	.	.	Q3	Q4	-0.02774	0.015386	0.092
N = 6
test=361
Obs	test	IV	DV	DVLabel	Label	Value	F Value	prob F	Estimate	SE	GeoMeanEst	LCI	UCI	complevel1	complevel2	diff_estimate	diff_stderr	probt	F_sigflag	Comp_sigflag
898	361	LBX105LA	logLBXPLTSI	log Platelet count SI (1000 cells/uL)	Number of Observations	1879	2.3756	0.11093	5.58846	0.013573	267.324	260.306	274.531	Q1	Q2	0.010674	0.016406	0.525
899	361	LBX105LA	logLBXPLTSI	log Platelet count SI (1000 cells/uL)	Sum of Weights	202551582	.	.	5.57779	0.012299	264.486	258.186	270.939	Q1	Q3	0.044414	0.021683	0.058		*
900	361	LBX105LA	logLBXPLTSI	log Platelet count SI (1000 cells/uL)	Weighted Mean of logLBXPLTSI	5.55457	.	.	5.54405	0.015886	255.711	247.872	263.798	Q1	Q4	0.059457	0.026579	0.041		*
901	361	LBX105LA	logLBXPLTSI	log Platelet count SI (1000 cells/uL)	Weighted Sum of logLBXPLTSI	1125086958	.	.	5.529	0.020002	251.893	242.209	261.964	Q2	Q3	0.03374	0.022487	0.154
902	361	LBX105LA	logLBXPLTSI	log Platelet count SI (1000 cells/uL)			.	.	.	.	.	.	.	Q2	Q4	0.048783	0.025107	0.071
903	361	LBX105LA	logLBXPLTSI	log Platelet count SI (1000 cells/uL)			.	.	.	.	.	.	.	Q3	Q4	0.015043	0.027723	0.595
N = 6
test=362
Obs	test	IV	DV	DVLabel	Label	Value	F Value	prob F	Estimate	SE	GeoMeanEst	LCI	UCI	complevel1	complevel2	diff_estimate	diff_stderr	probt	F_sigflag	Comp_sigflag
904	362	LBX105LA	logLBXRBCSI	log Red blood cell count (million cells/uL)	Number of Observations	1879	1.71088	0.20752	1.5566	0.00452547	4.743	4.701	4.785	Q1	Q2	-0.002077	0.00800525	0.799
905	362	LBX105LA	logLBXRBCSI	log Red blood cell count (million cells/uL)	Sum of Weights	202551582	.	.	1.55868	0.00666267	4.753	4.691	4.815	Q1	Q3	-0.002941	0.00542112	0.595
906	362	LBX105LA	logLBXRBCSI	log Red blood cell count (million cells/uL)	Weighted Mean of logLBXRBCSI	1.55092	.	.	1.55954	0.00468662	4.757	4.713	4.801	Q1	Q4	0.011679	0.0080703	0.168
907	362	LBX105LA	logLBXRBCSI	log Red blood cell count (million cells/uL)	Weighted Sum of logLBXRBCSI	314141350	.	.	1.54492	0.00674462	4.688	4.626	4.75	Q2	Q3	-0.000864	0.00746123	0.909
908	362	LBX105LA	logLBXRBCSI	log Red blood cell count (million cells/uL)			.	.	.	.	.	.	.	Q2	Q4	0.013756	0.00870049	0.135
909	362	LBX105LA	logLBXRBCSI	log Red blood cell count (million cells/uL)			.	.	.	.	.	.	.	Q3	Q4	0.01462	0.00668167	0.045		*
N = 6
test=363
Obs	test	IV	DV	DVLabel	Label	Value	F Value	prob F	Estimate	SE	GeoMeanEst	LCI	UCI	complevel1	complevel2	diff_estimate	diff_stderr	probt	F_sigflag	Comp_sigflag
910	363	LBX105LA	logLBXWBCSI	log White blood cell count (1000 cells/uL)	Number of Observations	1879	5.94863	0.007007	1.99428	0.022685	7.347	7.027	7.681	Q1	Q2	0.072081	0.018317	0.001	**	**
911	363	LBX105LA	logLBXWBCSI	log White blood cell count (1000 cells/uL)	Sum of Weights	202551582	.	.	1.9222	0.015885	6.836	6.626	7.052	Q1	Q3	0.070507	0.024714	0.012		*
912	363	LBX105LA	logLBXWBCSI	log White blood cell count (1000 cells/uL)	Weighted Mean of logLBXWBCSI	1.93271	.	.	1.92377	0.010029	6.847	6.713	6.983	Q1	Q4	0.089643	0.027246	0.005		**
913	363	LBX105LA	logLBXWBCSI	log White blood cell count (1000 cells/uL)	Weighted Sum of logLBXWBCSI	391474080	.	.	1.90464	0.019598	6.717	6.464	6.98	Q2	Q3	-0.001574	0.016147	0.924
914	363	LBX105LA	logLBXWBCSI	log White blood cell count (1000 cells/uL)			.	.	.	.	.	.	.	Q2	Q4	0.017562	0.02143	0.425
915	363	LBX105LA	logLBXWBCSI	log White blood cell count (1000 cells/uL)			.	.	.	.	.	.	.	Q3	Q4	0.019135	0.017257	0.285
N = 6
test=364
Obs	test	IV	DV	DVLabel	Label	Value	F Value	prob F	Estimate	SE	GeoMeanEst	LCI	UCI	complevel1	complevel2	diff_estimate	diff_stderr	probt	F_sigflag	Comp_sigflag
916	364	LBX105LA	logLBDSALSI	log Albumin (g/L)	Number of Observations	1879	3.20403	0.05362	3.75811	0.00705454	42.867	42.279	43.464	Q1	Q2	-0.009103	0.00662741	0.19	!
917	364	LBX105LA	logLBDSALSI	log Albumin (g/L)	Sum of Weights	202551582	.	.	3.76721	0.00660579	43.259	42.703	43.823	Q1	Q3	-0.001091	0.00950349	0.91
918	364	LBX105LA	logLBDSALSI	log Albumin (g/L)	Weighted Mean of logLBDSALSI	3.75475	.	.	3.7592	0.00847787	42.914	42.207	43.633	Q1	Q4	0.007969	0.00931958	0.406
919	364	LBX105LA	logLBDSALSI	log Albumin (g/L)	Weighted Sum of logLBDSALSI	760529885	.	.	3.75014	0.00836002	42.527	41.836	43.23	Q2	Q3	0.008011	0.00713137	0.279
920	364	LBX105LA	logLBDSALSI	log Albumin (g/L)			.	.	.	.	.	.	.	Q2	Q4	0.017072	0.00646151	0.018		*
921	364	LBX105LA	logLBDSALSI	log Albumin (g/L)			.	.	.	.	.	.	.	Q3	Q4	0.009061	0.00587497	0.144
N = 6
test=365
Obs	test	IV	DV	DVLabel	Label	Value	F Value	prob F	Estimate	SE	GeoMeanEst	LCI	UCI	complevel1	complevel2	diff_estimate	diff_stderr	probt	F_sigflag	Comp_sigflag
922	365	LBX105LA	logLBXSATSI	log Alanine aminotransferase ALT (U/L)	Number of Observations	1877	3.58353	0.039183	3.05113	0.033051	21.139	19.813	22.554	Q1	Q2	-0.022	0.046728	0.644	*
923	365	LBX105LA	logLBXSATSI	log Alanine aminotransferase ALT (U/L)	Sum of Weights	202314772	.	.	3.07313	0.024035	21.609	20.615	22.652	Q1	Q3	-0.07578	0.044606	0.11
924	365	LBX105LA	logLBXSATSI	log Alanine aminotransferase ALT (U/L)	Weighted Mean of logLBXSATSI	3.1055	.	.	3.1269	0.021328	22.803	21.87	23.777	Q1	Q4	-0.10409	0.046669	0.041		*
925	365	LBX105LA	logLBXSATSI	log Alanine aminotransferase ALT (U/L)	Weighted Sum of logLBXSATSI	628288167	.	.	3.15522	0.02666	23.458	22.264	24.716	Q2	Q3	-0.05377	0.034619	0.141
926	365	LBX105LA	logLBXSATSI	log Alanine aminotransferase ALT (U/L)			.	.	.	.	.	.	.	Q2	Q4	-0.08209	0.028334	0.011		*
927	365	LBX105LA	logLBXSATSI	log Alanine aminotransferase ALT (U/L)			.	.	.	.	.	.	.	Q3	Q4	-0.02831	0.031438	0.382
N = 6
test=366
Obs	test	IV	DV	DVLabel	Label	Value	F Value	prob F	Estimate	SE	GeoMeanEst	LCI	UCI	complevel1	complevel2	diff_estimate	diff_stderr	probt	F_sigflag	Comp_sigflag
928	366	LBX105LA	logLBXSASSI	log Aspartate aminotransferase AST (U/L)	Number of Observations	1877	1.90582	0.17204	3.13657	0.021265	23.025	22.085	24.005	Q1	Q2	-0.014713	0.020956	0.493
929	366	LBX105LA	logLBXSASSI	log Aspartate aminotransferase AST (U/L)	Sum of Weights	202314772	.	.	3.15128	0.014488	23.366	22.712	24.039	Q1	Q3	-0.036837	0.028652	0.218
930	366	LBX105LA	logLBXSASSI	log Aspartate aminotransferase AST (U/L)	Weighted Mean of logLBXSASSI	3.1687	.	.	3.1734	0.016535	23.889	23.127	24.676	Q1	Q4	-0.065829	0.028907	0.038		*
931	366	LBX105LA	logLBXSASSI	log Aspartate aminotransferase AST (U/L)	Weighted Sum of logLBXSASSI	641074379	.	.	3.20239	0.021372	24.591	23.583	25.643	Q2	Q3	-0.022124	0.020423	0.296
932	366	LBX105LA	logLBXSASSI	log Aspartate aminotransferase AST (U/L)			.	.	.	.	.	.	.	Q2	Q4	-0.051116	0.024162	0.052		*
933	366	LBX105LA	logLBXSASSI	log Aspartate aminotransferase AST (U/L)			.	.	.	.	.	.	.	Q3	Q4	-0.028992	0.023358	0.234
N = 6
test=367
Obs	test	IV	DV	DVLabel	Label	Value	F Value	prob F	Estimate	SE	GeoMeanEst	LCI	UCI	complevel1	complevel2	diff_estimate	diff_stderr	probt	F_sigflag	Comp_sigflag
934	367	LBX105LA	logLBXSAPSI	log Alkaline phosphotase (U/L)	Number of Observations	1879	9.1092	0.00112257	4.3085	0.01827	74.329	71.714	77.039	Q1	Q2	0.11491	0.02704	0.001	**	**
935	367	LBX105LA	logLBXSAPSI	log Alkaline phosphotase (U/L)	Sum of Weights	202551582	.	.	4.19358	0.023341	66.26	63.297	69.361	Q1	Q3	0.07693	0.030298	0.023		*
936	367	LBX105LA	logLBXSAPSI	log Alkaline phosphotase (U/L)	Weighted Mean of logLBXSAPSI	4.23676	.	.	4.23156	0.033234	68.825	64.484	73.457	Q1	Q4	0.01788	0.036899	0.635
937	367	LBX105LA	logLBXSAPSI	log Alkaline phosphotase (U/L)	Weighted Sum of logLBXSAPSI	858162234	.	.	4.29061	0.031907	73.011	68.585	77.723	Q2	Q3	-0.03798	0.042851	0.389
938	367	LBX105LA	logLBXSAPSI	log Alkaline phosphotase (U/L)			.	.	.	.	.	.	.	Q2	Q4	-0.09703	0.046651	0.055		*
939	367	LBX105LA	logLBXSAPSI	log Alkaline phosphotase (U/L)			.	.	.	.	.	.	.	Q3	Q4	-0.05905	0.04231	0.183
N = 6
test=368
Obs	test	IV	DV	DVLabel	Label	Value	F Value	prob F	Estimate	SE	GeoMeanEst	LCI	UCI	complevel1	complevel2	diff_estimate	diff_stderr	probt	F_sigflag	Comp_sigflag
940	368	LBX105LA	logLBDSBUSI	log Blood urea nitrogen (mmol/L)	Number of Observations	1879	5.55251	0.00911902	1.32947	0.026756	3.779	3.586	3.982	Q1	Q2	-0.016948	0.025203	0.512	**
941	368	LBX105LA	logLBDSBUSI	log Blood urea nitrogen (mmol/L)	Sum of Weights	202551582	.	.	1.34642	0.017794	3.844	3.712	3.98	Q1	Q3	-0.020627	0.028646	0.483
942	368	LBX105LA	logLBDSBUSI	log Blood urea nitrogen (mmol/L)	Weighted Mean of logLBDSBUSI	1.38593	.	.	1.35009	0.01706	3.858	3.731	3.989	Q1	Q4	-0.091981	0.030489	0.009		**
943	368	LBX105LA	logLBDSBUSI	log Blood urea nitrogen (mmol/L)	Weighted Sum of logLBDSBUSI	280722832	.	.	1.42145	0.028129	4.143	3.921	4.378	Q2	Q3	-0.003679	0.023311	0.877
944	368	LBX105LA	logLBDSBUSI	log Blood urea nitrogen (mmol/L)			.	.	.	.	.	.	.	Q2	Q4	-0.075033	0.035944	0.054		*
945	368	LBX105LA	logLBDSBUSI	log Blood urea nitrogen (mmol/L)			.	.	.	.	.	.	.	Q3	Q4	-0.071354	0.023613	0.009		**
N = 6
test=369
Obs	test	IV	DV	DVLabel	Label	Value	F Value	prob F	Estimate	SE	GeoMeanEst	LCI	UCI	complevel1	complevel2	diff_estimate	diff_stderr	probt	F_sigflag	Comp_sigflag
946	369	LBX105LA	logLBDSCASI	log Total calcium (mmol/L)	Number of Observations	1879	1.47822	0.26056	0.87305	0.00501432	2.394	2.371	2.418	Q1	Q2	-0.00116124	0.00405679	0.779
947	369	LBX105LA	logLBDSCASI	log Total calcium (mmol/L)	Sum of Weights	202551582	.	.	0.87421	0.00444818	2.397	2.376	2.418	Q1	Q3	0.0023218	0.00313102	0.47
948	369	LBX105LA	logLBDSCASI	log Total calcium (mmol/L)	Weighted Mean of logLBDSCASI	0.87246	.	.	0.87073	0.00399348	2.389	2.37	2.407	Q1	Q4	-0.00299152	0.00601632	0.626
949	369	LBX105LA	logLBDSCASI	log Total calcium (mmol/L)	Weighted Sum of logLBDSCASI	176718303	.	.	0.87604	0.0052953	2.401	2.377	2.426	Q2	Q3	0.00348304	0.00280464	0.233
950	369	LBX105LA	logLBDSCASI	log Total calcium (mmol/L)			.	.	.	.	.	.	.	Q2	Q4	-0.00183027	0.00315979	0.571
951	369	LBX105LA	logLBDSCASI	log Total calcium (mmol/L)			.	.	.	.	.	.	.	Q3	Q4	-0.00531331	0.0038704	0.19
N = 6
test=370
Obs	test	IV	DV	DVLabel	Label	Value	F Value	prob F	Estimate	SE	GeoMeanEst	LCI	UCI	complevel1	complevel2	diff_estimate	diff_stderr	probt	F_sigflag	Comp_sigflag
952	370	LBX105LA	logLBDSCHSI	log Cholesterol (mmol/L)	Number of Observations	1879	22.9056	7.464e-06	1.62287	0.008697	5.068	4.982	5.155	Q1	Q2	-0.020376	0.014987	0.194	**
953	370	LBX105LA	logLBDSCHSI	log Cholesterol (mmol/L)	Sum of Weights	202551582	.	.	1.64324	0.010946	5.172	5.062	5.284	Q1	Q3	0.037191	0.014738	0.023		*
954	370	LBX105LA	logLBDSCHSI	log Cholesterol (mmol/L)	Weighted Mean of logLBDSCHSI	1.61383	.	.	1.58568	0.012795	4.883	4.762	5.007	Q1	Q4	0.062649	0.013162	0		**
955	370	LBX105LA	logLBDSCHSI	log Cholesterol (mmol/L)	Weighted Sum of logLBDSCHSI	326884766	.	.	1.56022	0.010487	4.76	4.663	4.859	Q2	Q3	0.057567	0.020945	0.015		*
956	370	LBX105LA	logLBDSCHSI	log Cholesterol (mmol/L)			.	.	.	.	.	.	.	Q2	Q4	0.083025	0.011196	0		**
957	370	LBX105LA	logLBDSCHSI	log Cholesterol (mmol/L)			.	.	.	.	.	.	.	Q3	Q4	0.025458	0.019391	0.209
N = 6
test=371
Obs	test	IV	DV	DVLabel	Label	Value	F Value	prob F	Estimate	SE	GeoMeanEst	LCI	UCI	complevel1	complevel2	diff_estimate	diff_stderr	probt	F_sigflag	Comp_sigflag
958	371	LBX105LA	logLBXSC3SI	log Bicarbonate (mmol/L)	Number of Observations	1879	2.24369	0.12524	3.21586	0.00826646	24.925	24.524	25.332	Q1	Q2	0.008941	0.008311	0.299
959	371	LBX105LA	logLBXSC3SI	log Bicarbonate (mmol/L)	Sum of Weights	202551582	.	.	3.20692	0.00577253	24.703	24.425	24.984	Q1	Q3	0.015724	0.007446	0.052		*
960	371	LBX105LA	logLBXSC3SI	log Bicarbonate (mmol/L)	Weighted Mean of logLBXSC3SI	3.20827	.	.	3.20014	0.00903886	24.536	24.105	24.974	Q1	Q4	0.016504	0.010581	0.14
961	371	LBX105LA	logLBXSC3SI	log Bicarbonate (mmol/L)	Weighted Sum of logLBXSC3SI	649840703	.	.	3.19936	0.00718781	24.517	24.174	24.865	Q2	Q3	0.006783	0.008942	0.46
962	371	LBX105LA	logLBXSC3SI	log Bicarbonate (mmol/L)			.	.	.	.	.	.	.	Q2	Q4	0.007563	0.006373	0.254
963	371	LBX105LA	logLBXSC3SI	log Bicarbonate (mmol/L)			.	.	.	.	.	.	.	Q3	Q4	0.00078	0.011655	0.948
N = 6
test=372
Obs	test	IV	DV	DVLabel	Label	Value	F Value	prob F	Estimate	SE	GeoMeanEst	LCI	UCI	complevel1	complevel2	diff_estimate	diff_stderr	probt	F_sigflag	Comp_sigflag
964	372	LBX105LA	logLBXSGTSI	log Gamma glutamyl transferase (U/L)	Number of Observations	1878	5.08076	0.012631	2.89686	0.033771	18.117	16.957	19.357	Q1	Q2	-0.01419	0.050988	0.785	*
965	372	LBX105LA	logLBXSGTSI	log Gamma glutamyl transferase (U/L)	Sum of Weights	202459902	.	.	2.91105	0.032289	18.376	17.249	19.577	Q1	Q3	-0.10682	0.049555	0.048		*
966	372	LBX105LA	logLBXSGTSI	log Gamma glutamyl transferase (U/L)	Weighted Mean of logLBXSGTSI	2.98827	.	.	3.00368	0.035636	20.16	18.8	21.618	Q1	Q4	-0.16485	0.048446	0.004		**
967	372	LBX105LA	logLBXSGTSI	log Gamma glutamyl transferase (U/L)	Weighted Sum of logLBXSGTSI	605003991	.	.	3.06171	0.041305	21.364	19.703	23.166	Q2	Q3	-0.09263	0.053631	0.105
968	372	LBX105LA	logLBXSGTSI	log Gamma glutamyl transferase (U/L)			.	.	.	.	.	.	.	Q2	Q4	-0.15066	0.048617	0.007		**
969	372	LBX105LA	logLBXSGTSI	log Gamma glutamyl transferase (U/L)			.	.	.	.	.	.	.	Q3	Q4	-0.05803	0.046918	0.235
N = 6
test=373
Obs	test	IV	DV	DVLabel	Label	Value	F Value	prob F	Estimate	SE	GeoMeanEst	LCI	UCI	complevel1	complevel2	diff_estimate	diff_stderr	probt	F_sigflag	Comp_sigflag
970	373	LBX105LA	logLBDSGLSI	log Glucose, serum (mmol/L)	Number of Observations	1879	3.02208	0.062586	1.59893	0.01049	4.948	4.847	5.051	Q1	Q2	-0.023591	0.016411	0.171	!
971	373	LBX105LA	logLBDSGLSI	log Glucose, serum (mmol/L)	Sum of Weights	202551582	.	.	1.62253	0.012188	5.066	4.946	5.188	Q1	Q3	-0.021126	0.012215	0.104
972	373	LBX105LA	logLBDSGLSI	log Glucose, serum (mmol/L)	Weighted Mean of logLBDSGLSI	1.63044	.	.	1.62006	0.006243	5.053	4.992	5.116	Q1	Q4	-0.04315	0.017529	0.026		*
973	373	LBX105LA	logLBDSGLSI	log Glucose, serum (mmol/L)	Weighted Sum of logLBDSGLSI	330247451	.	.	1.64208	0.017511	5.166	4.992	5.346	Q2	Q3	0.002465	0.011474	0.833
974	373	LBX105LA	logLBDSGLSI	log Glucose, serum (mmol/L)			.	.	.	.	.	.	.	Q2	Q4	-0.019559	0.025358	0.453
975	373	LBX105LA	logLBDSGLSI	log Glucose, serum (mmol/L)			.	.	.	.	.	.	.	Q3	Q4	-0.022024	0.019582	0.278
N = 6
test=374
Obs	test	IV	DV	DVLabel	Label	Value	F Value	prob F	Estimate	SE	GeoMeanEst	LCI	UCI	complevel1	complevel2	diff_estimate	diff_stderr	probt	F_sigflag	Comp_sigflag
976	374	LBX105LA	logLBDSIRSI	log Iron, refigerated (umol/L)	Number of Observations	1877	1.21628	0.33802	2.63451	0.030307	13.936	13.133	14.789	Q1	Q2	-0.067524	0.035548	0.077
977	374	LBX105LA	logLBDSIRSI	log Iron, refigerated (umol/L)	Sum of Weights	202314772	.	.	2.70203	0.025353	14.91	14.187	15.67	Q1	Q3	-0.040208	0.040688	0.339
978	374	LBX105LA	logLBDSIRSI	log Iron, refigerated (umol/L)	Weighted Mean of logLBDSIRSI	2.66791	.	.	2.67471	0.021915	14.508	13.898	15.145	Q1	Q4	-0.040875	0.040763	0.332
979	374	LBX105LA	logLBDSIRSI	log Iron, refigerated (umol/L)	Weighted Sum of logLBDSIRSI	539756847	.	.	2.67538	0.027497	14.518	13.756	15.322	Q2	Q3	0.027316	0.037648	0.479
980	374	LBX105LA	logLBDSIRSI	log Iron, refigerated (umol/L)			.	.	.	.	.	.	.	Q2	Q4	0.02665	0.034307	0.449
981	374	LBX105LA	logLBDSIRSI	log Iron, refigerated (umol/L)			.	.	.	.	.	.	.	Q3	Q4	-0.000667	0.035651	0.985
N = 6
test=375
Obs	test	IV	DV	DVLabel	Label	Value	F Value	prob F	Estimate	SE	GeoMeanEst	LCI	UCI	complevel1	complevel2	diff_estimate	diff_stderr	probt	F_sigflag	Comp_sigflag
982	375	LBX105LA	logLBXSLDSI	log Lactate dehydrogenase LDH (U/L)	Number of Observations	1877	1.84669	0.18205	4.83309	0.011247	125.598	122.86	128.398	Q1	Q2	0.01584	0.013159	0.247
983	375	LBX105LA	logLBXSLDSI	log Lactate dehydrogenase LDH (U/L)	Sum of Weights	202314772	.	.	4.81725	0.012448	123.625	120.645	126.678	Q1	Q3	0.015761	0.013089	0.247
984	375	LBX105LA	logLBXSLDSI	log Lactate dehydrogenase LDH (U/L)	Weighted Mean of logLBXSLDSI	4.8323	.	.	4.81733	0.01135	123.634	120.914	126.416	Q1	Q4	-0.008992	0.015847	0.579
985	375	LBX105LA	logLBXSLDSI	log Lactate dehydrogenase LDH (U/L)	Weighted Sum of logLBXSLDSI	977646041	.	.	4.84208	0.01746	126.733	122.469	131.145	Q2	Q3	-7.9e-05	0.015488	0.996
986	375	LBX105LA	logLBXSLDSI	log Lactate dehydrogenase LDH (U/L)			.	.	.	.	.	.	.	Q2	Q4	-0.024832	0.016614	0.156
987	375	LBX105LA	logLBXSLDSI	log Lactate dehydrogenase LDH (U/L)			.	.	.	.	.	.	.	Q3	Q4	-0.024753	0.013398	0.084
N = 6
test=376
Obs	test	IV	DV	DVLabel	Label	Value	F Value	prob F	Estimate	SE	GeoMeanEst	LCI	UCI	complevel1	complevel2	diff_estimate	diff_stderr	probt	F_sigflag	Comp_sigflag
988	376	LBX105LA	logLBDSPHSI	log Phosphorus (mmol/L)	Number of Observations	1878	2.03244	0.15256	0.23837	0.008749	1.269	1.248	1.291	Q1	Q2	0.024887	0.013326	0.081
989	376	LBX105LA	logLBDSPHSI	log Phosphorus (mmol/L)	Sum of Weights	202459902	.	.	0.21349	0.009546	1.238	1.215	1.261	Q1	Q3	0.024242	0.013768	0.099
990	376	LBX105LA	logLBDSPHSI	log Phosphorus (mmol/L)	Weighted Mean of logLBDSPHSI	0.21265	.	.	0.21413	0.009623	1.239	1.216	1.262	Q1	Q4	0.027644	0.013371	0.056		*
991	376	LBX105LA	logLBDSPHSI	log Phosphorus (mmol/L)	Weighted Sum of logLBDSPHSI	43053332	.	.	0.21073	0.01018	1.235	1.21	1.259	Q2	Q3	-0.000645	0.01317	0.962
992	376	LBX105LA	logLBDSPHSI	log Phosphorus (mmol/L)			.	.	.	.	.	.	.	Q2	Q4	0.002758	0.014909	0.856
993	376	LBX105LA	logLBDSPHSI	log Phosphorus (mmol/L)			.	.	.	.	.	.	.	Q3	Q4	0.003403	0.015625	0.831
N = 6
test=377
Obs	test	IV	DV	DVLabel	Label	Value	F Value	prob F	Estimate	SE	GeoMeanEst	LCI	UCI	complevel1	complevel2	diff_estimate	diff_stderr	probt	F_sigflag	Comp_sigflag
994	377	LBX105LA	logLBDSTBSI	log Bilirubin, total (umol/L)	Number of Observations	1878	4.63247	0.017438	2.44972	0.032281	11.585	10.875	12.342	Q1	Q2	-0.10228	0.02758	0.002	*	**
995	377	LBX105LA	logLBDSTBSI	log Bilirubin, total (umol/L)	Sum of Weights	202459902	.	.	2.552	0.02583	12.833	12.199	13.499	Q1	Q3	-0.09819	0.03629	0.016		*
996	377	LBX105LA	logLBDSTBSI	log Bilirubin, total (umol/L)	Weighted Mean of logLBDSTBSI	2.52522	.	.	2.5479	0.021771	12.78	12.246	13.337	Q1	Q4	-0.09705	0.046672	0.055		*
997	377	LBX105LA	logLBDSTBSI	log Bilirubin, total (umol/L)	Weighted Sum of logLBDSTBSI	511255330	.	.	2.54677	0.025842	12.766	12.135	13.429	Q2	Q3	0.00409	0.02689	0.881
998	377	LBX105LA	logLBDSTBSI	log Bilirubin, total (umol/L)			.	.	.	.	.	.	.	Q2	Q4	0.00523	0.041545	0.902
999	377	LBX105LA	logLBDSTBSI	log Bilirubin, total (umol/L)			.	.	.	.	.	.	.	Q3	Q4	0.00113	0.03372	0.974
N = 6
test=378
Obs	test	IV	DV	DVLabel	Label	Value	F Value	prob F	Estimate	SE	GeoMeanEst	LCI	UCI	complevel1	complevel2	diff_estimate	diff_stderr	probt	F_sigflag	Comp_sigflag
1000	378	LBX105LA	logLBDSTPSI	log Total protein (g/L)	Number of Observations	1878	0.23752	0.86881	4.27356	0.00470003	71.777	71.119	72.441	Q1	Q2	0.000277106	0.0060228	0.964
1001	378	LBX105LA	logLBDSTPSI	log Total protein (g/L)	Sum of Weights	202406451	.	.	4.27328	0.00413462	71.757	71.178	72.341	Q1	Q3	-0.00391866	0.00546073	0.484
1002	378	LBX105LA	logLBDSTPSI	log Total protein (g/L)	Weighted Mean of logLBDSTPSI	4.27356	.	.	4.27748	0.00436926	72.059	71.444	72.678	Q1	Q4	-0.00439393	0.00804577	0.593
1003	378	LBX105LA	logLBDSTPSI	log Total protein (g/L)	Weighted Sum of logLBDSTPSI	864996889	.	.	4.27795	0.00601775	72.093	71.247	72.948	Q2	Q3	-0.00419576	0.00589913	0.488
1004	378	LBX105LA	logLBDSTPSI	log Total protein (g/L)			.	.	.	.	.	.	.	Q2	Q4	-0.00467104	0.00754501	0.545
1005	378	LBX105LA	logLBDSTPSI	log Total protein (g/L)			.	.	.	.	.	.	.	Q3	Q4	-0.000475274	0.00452416	0.918
N = 6
test=379
Obs	test	IV	DV	DVLabel	Label	Value	F Value	prob F	Estimate	SE	GeoMeanEst	LCI	UCI	complevel1	complevel2	diff_estimate	diff_stderr	probt	F_sigflag	Comp_sigflag
1006	379	LBX105LA	logLBDSTRSI	log Triglycerides (mmol/L)	Number of Observations	1879	0.4776	0.70261	0.18442	0.047465	1.203	1.096	1.32	Q1	Q2	-0.001977	0.074406	0.979
1007	379	LBX105LA	logLBDSTRSI	log Triglycerides (mmol/L)	Sum of Weights	202551582	.	.	0.18639	0.046469	1.205	1.1	1.32	Q1	Q3	0.057766	0.053457	0.297
1008	379	LBX105LA	logLBDSTRSI	log Triglycerides (mmol/L)	Weighted Mean of logLBDSTRSI	0.18131	.	.	0.12665	0.034825	1.135	1.06	1.215	Q1	Q4	0.04472	0.072109	0.544
1009	379	LBX105LA	logLBDSTRSI	log Triglycerides (mmol/L)	Weighted Sum of logLBDSTRSI	36724797	.	.	0.1397	0.039807	1.15	1.064	1.243	Q2	Q3	0.059743	0.073846	0.431
1010	379	LBX105LA	logLBDSTRSI	log Triglycerides (mmol/L)			.	.	.	.	.	.	.	Q2	Q4	0.046697	0.072616	0.53
1011	379	LBX105LA	logLBDSTRSI	log Triglycerides (mmol/L)			.	.	.	.	.	.	.	Q3	Q4	-0.013046	0.043994	0.771
N = 6
test=380
Obs	test	IV	DV	DVLabel	Label	Value	F Value	prob F	Estimate	SE	GeoMeanEst	LCI	UCI	complevel1	complevel2	diff_estimate	diff_stderr	probt	F_sigflag	Comp_sigflag
1012	380	LBX105LA	logLBDSUASI	log Uric acid (umol/L)	Number of Observations	1878	3.45893	0.043378	5.69263	0.009974	296.672	290.929	302.529	Q1	Q2	-0.023649	0.020082	0.257	*
1013	380	LBX105LA	logLBDSUASI	log Uric acid (umol/L)	Sum of Weights	202459902	.	.	5.71628	0.013439	303.772	295.875	311.879	Q1	Q3	-0.034822	0.015132	0.036		*
1014	380	LBX105LA	logLBDSUASI	log Uric acid (umol/L)	Weighted Mean of logLBDSUASI	5.72503	.	.	5.72745	0.011351	307.185	300.426	314.096	Q1	Q4	-0.062378	0.023673	0.019		*
1015	380	LBX105LA	logLBDSUASI	log Uric acid (umol/L)	Weighted Sum of logLBDSUASI	1159089786	.	.	5.75501	0.023035	315.767	301.828	330.35	Q2	Q3	-0.011173	0.018131	0.547
1016	380	LBX105LA	logLBDSUASI	log Uric acid (umol/L)			.	.	.	.	.	.	.	Q2	Q4	-0.038729	0.033832	0.27
1017	380	LBX105LA	logLBDSUASI	log Uric acid (umol/L)			.	.	.	.	.	.	.	Q3	Q4	-0.027556	0.024	0.269
N = 6
test=381
Obs	test	IV	DV	DVLabel	Label	Value	F Value	prob F	Estimate	SE	GeoMeanEst	LCI	UCI	complevel1	complevel2	diff_estimate	diff_stderr	probt	F_sigflag	Comp_sigflag
1018	381	LBX105LA	logLBDSCRSI	log Creatinine (umol/L)	Number of Observations	1879	3.22081	0.052869	4.31556	0.016022	74.855	72.541	77.243	Q1	Q2	-0.007346	0.017131	0.674	!
1019	381	LBX105LA	logLBDSCRSI	log Creatinine (umol/L)	Sum of Weights	202551582	.	.	4.3229	0.00561	75.407	74.583	76.241	Q1	Q3	0.009716	0.020001	0.634
1020	381	LBX105LA	logLBDSCRSI	log Creatinine (umol/L)	Weighted Mean of logLBDSCRSI	4.31623	.	.	4.30584	0.010198	74.132	72.665	75.628	Q1	Q4	0.036552	0.024614	0.158
1021	381	LBX105LA	logLBDSCRSI	log Creatinine (umol/L)	Weighted Sum of logLBDSCRSI	874259961	.	.	4.279	0.013401	72.169	70.298	74.089	Q2	Q3	0.017061	0.012	0.176
1022	381	LBX105LA	logLBDSCRSI	log Creatinine (umol/L)			.	.	.	.	.	.	.	Q2	Q4	0.043898	0.01489	0.01		**
1023	381	LBX105LA	logLBDSCRSI	log Creatinine (umol/L)			.	.	.	.	.	.	.	Q3	Q4	0.026836	0.013972	0.074
N = 6
test=382
Obs	test	IV	DV	DVLabel	Label	Value	F Value	prob F	Estimate	SE	GeoMeanEst	LCI	UCI	complevel1	complevel2	diff_estimate	diff_stderr	probt	F_sigflag	Comp_sigflag
1024	382	LBX105LA	logLBXSNASI	log Sodium (mmol/L)	Number of Observations	1878	1.06808	0.39213	4.93591	0.00154598	139.199	138.778	139.622	Q1	Q2	0.000490668	0.00162461	0.767
1025	382	LBX105LA	logLBXSNASI	log Sodium (mmol/L)	Sum of Weights	202406451	.	.	4.93541	0.00143232	139.131	138.741	139.522	Q1	Q3	7.8816e-05	0.00165829	0.963
1026	382	LBX105LA	logLBXSNASI	log Sodium (mmol/L)	Weighted Mean of logLBXSNASI	4.93555	.	.	4.93583	0.0014631	139.188	138.79	139.588	Q1	Q4	0.00155823	0.00107709	0.169
1027	382	LBX105LA	logLBXSNASI	log Sodium (mmol/L)	Weighted Sum of logLBXSNASI	998987032	.	.	4.93435	0.0013673	138.982	138.61	139.355	Q2	Q3	-0.000411851	0.00113842	0.723
1028	382	LBX105LA	logLBXSNASI	log Sodium (mmol/L)			.	.	.	.	.	.	.	Q2	Q4	0.00106756	0.00118662	0.383
1029	382	LBX105LA	logLBXSNASI	log Sodium (mmol/L)			.	.	.	.	.	.	.	Q3	Q4	0.00147941	0.00136463	0.295
N = 6
test=383
Obs	test	IV	DV	DVLabel	Label	Value	F Value	prob F	Estimate	SE	GeoMeanEst	LCI	UCI	complevel1	complevel2	diff_estimate	diff_stderr	probt	F_sigflag	Comp_sigflag
1030	383	LBX105LA	logLBXSKSI	log Potassium (mmol/L)	Number of Observations	1878	4.89878	0.014375	1.38667	0.00563352	4.001	3.958	4.046	Q1	Q2	-0.003844	0.00647774	0.562	*
1031	383	LBX105LA	logLBXSKSI	log Potassium (mmol/L)	Sum of Weights	202459902	.	.	1.39051	0.00509258	4.017	3.977	4.057	Q1	Q3	0.014072	0.00722434	0.07
1032	383	LBX105LA	logLBXSKSI	log Potassium (mmol/L)	Weighted Mean of logLBXSKSI	1.38328	.	.	1.3726	0.00611869	3.946	3.899	3.993	Q1	Q4	0.010896	0.00743203	0.163
1033	383	LBX105LA	logLBXSKSI	log Potassium (mmol/L)	Weighted Sum of logLBXSKSI	280059469	.	.	1.37577	0.00457842	3.958	3.923	3.994	Q2	Q3	0.017916	0.00507491	0.003		**
1034	383	LBX105LA	logLBXSKSI	log Potassium (mmol/L)			.	.	.	.	.	.	.	Q2	Q4	0.01474	0.00570942	0.021		*
1035	383	LBX105LA	logLBXSKSI	log Potassium (mmol/L)			.	.	.	.	.	.	.	Q3	Q4	-0.003176	0.00611223	0.611
N = 6
test=384
Obs	test	IV	DV	DVLabel	Label	Value	F Value	prob F	Estimate	SE	GeoMeanEst	LCI	UCI	complevel1	complevel2	diff_estimate	diff_stderr	probt	F_sigflag	Comp_sigflag
1036	384	LBX105LA	logLBXSCLSI	log Chloride (mmol/L)	Number of Observations	1879	0.25583	0.85599	4.64039	0.00316288	103.585	102.945	104.229	Q1	Q2	-0.000990447	0.00261712	0.71
1037	384	LBX105LA	logLBXSCLSI	log Chloride (mmol/L)	Sum of Weights	202551582	.	.	4.64138	0.00270796	103.688	103.139	104.239	Q1	Q3	-0.000716792	0.00167922	0.676
1038	384	LBX105LA	logLBXSCLSI	log Chloride (mmol/L)	Weighted Mean of logLBXSCLSI	4.64042	.	.	4.64111	0.00269938	103.659	103.112	104.209	Q1	Q4	0.000210277	0.0021427	0.923
1039	384	LBX105LA	logLBXSCLSI	log Chloride (mmol/L)	Weighted Sum of logLBXSCLSI	939923475	.	.	4.64018	0.00255808	103.563	103.045	104.084	Q2	Q3	0.000273655	0.00183744	0.884
1040	384	LBX105LA	logLBXSCLSI	log Chloride (mmol/L)			.	.	.	.	.	.	.	Q2	Q4	0.00120072	0.0017664	0.507
1041	384	LBX105LA	logLBXSCLSI	log Chloride (mmol/L)			.	.	.	.	.	.	.	Q3	Q4	0.000927069	0.0014181	0.523
N = 6
test=385
Obs	test	IV	DV	DVLabel	Label	Value	F Value	prob F	Estimate	SE	GeoMeanEst	LCI	UCI	complevel1	complevel2	diff_estimate	diff_stderr	probt	F_sigflag	Comp_sigflag
1042	385	LBX105LA	logLBXSOSSI	log Osmolality (mmol/Kg)	Number of Observations	1878	0.10847	0.95383	5.62404	0.00187175	277.007	275.992	278.025	Q1	Q2	-0.000272013	0.00142797	0.851
1043	385	LBX105LA	logLBXSOSSI	log Osmolality (mmol/Kg)	Sum of Weights	202406451	.	.	5.62431	0.00195612	277.082	276.022	278.146	Q1	Q3	-0.000564164	0.00139759	0.692
1044	385	LBX105LA	logLBXSOSSI	log Osmolality (mmol/Kg)	Weighted Mean of logLBXSOSSI	5.62524	.	.	5.62461	0.0019788	277.163	276.09	278.24	Q1	Q4	-0.000690036	0.00132139	0.609
1045	385	LBX105LA	logLBXSOSSI	log Osmolality (mmol/Kg)	Weighted Sum of logLBXSOSSI	1138584187	.	.	5.62473	0.00200811	277.198	276.109	278.291	Q2	Q3	-0.000292151	0.00120083	0.811
1046	385	LBX105LA	logLBXSOSSI	log Osmolality (mmol/Kg)			.	.	.	.	.	.	.	Q2	Q4	-0.000418023	0.00162909	0.801
1047	385	LBX105LA	logLBXSOSSI	log Osmolality (mmol/Kg)			.	.	.	.	.	.	.	Q3	Q4	-0.000125872	0.00146745	0.933
N = 6
test=386
Obs	test	IV	DV	DVLabel	Label	Value	F Value	prob F	Estimate	SE	GeoMeanEst	LCI	UCI	complevel1	complevel2	diff_estimate	diff_stderr	probt	F_sigflag	Comp_sigflag
1048	386	LBX105LA	logLBDSGBSI	log Globulin (g/L)	Number of Observations	1878	1.00273	0.41872	3.35758	0.01181	28.72	28.062	29.392	Q1	Q2	0.014031	0.016457	0.407
1049	386	LBX105LA	logLBDSGBSI	log Globulin (g/L)	Sum of Weights	202406451	.	.	3.34355	0.012049	28.319	27.658	28.996	Q1	Q3	-0.006368	0.014426	0.665
1050	386	LBX105LA	logLBDSGBSI	log Globulin (g/L)	Weighted Mean of logLBDSGBSI	3.36051	.	.	3.36395	0.010182	28.903	28.332	29.486	Q1	Q4	-0.017133	0.018139	0.36
1051	386	LBX105LA	logLBDSGBSI	log Globulin (g/L)	Weighted Sum of logLBDSGBSI	680188392	.	.	3.37471	0.012928	29.216	28.485	29.966	Q2	Q3	-0.020399	0.016815	0.244
1052	386	LBX105LA	logLBDSGBSI	log Globulin (g/L)			.	.	.	.	.	.	.	Q2	Q4	-0.031164	0.018979	0.121
1053	386	LBX105LA	logLBDSGBSI	log Globulin (g/L)			.	.	.	.	.	.	.	Q3	Q4	-0.010765	0.009229	0.262
N = 6
test=457
Obs	test	IV	DV	DVLabel	Label	Value	F Value	prob F	Estimate	SE	GeoMeanEst	LCI	UCI	complevel1	complevel2	diff_estimate	diff_stderr	probt	F_sigflag	Comp_sigflag
1054	457	LBX118LA	logLBDBANO	log Basophils number	Number of Observations	1877	0.70699	0.56262	-6.54178	0.2827	0.001	0.001	0.003	Q1	Q2	0.06327	0.31994	0.846
1055	457	LBX118LA	logLBDBANO	log Basophils number	Sum of Weights	202682354	.	.	-6.60505	0.19526	0.001	0.001	0.002	Q1	Q3	0.3452	0.28954	0.252
1056	457	LBX118LA	logLBDBANO	log Basophils number	Weighted Mean of logLBDBANO	-6.74575	.	.	-6.88698	0.19889	0.001	0.001	0.002	Q1	Q4	0.29813	0.4152	0.484
1057	457	LBX118LA	logLBDBANO	log Basophils number	Weighted Sum of logLBDBANO	-1367240000	.	.	-6.83991	0.21581	0.001	0.001	0.002	Q2	Q3	0.28193	0.24533	0.268
1058	457	LBX118LA	logLBDBANO	log Basophils number			.	.	.	.	.	.	.	Q2	Q4	0.23486	0.32847	0.486
1059	457	LBX118LA	logLBDBANO	log Basophils number			.	.	.	.	.	.	.	Q3	Q4	-0.04707	0.28351	0.87
N = 6
test=458
Obs	test	IV	DV	DVLabel	Label	Value	F Value	prob F	Estimate	SE	GeoMeanEst	LCI	UCI	complevel1	complevel2	diff_estimate	diff_stderr	probt	F_sigflag	Comp_sigflag
1060	458	LBX118LA	logLBDEONO	log Eosinophils number	Number of Observations	1772	5.79553	0.00774994	-1.63016	0.039428	0.196	0.181	0.212	Q1	Q2	0.14313	0.047771	0.009	**	**
1061	458	LBX118LA	logLBDEONO	log Eosinophils number	Sum of Weights	193745928	.	.	-1.77329	0.041939	0.17	0.156	0.184	Q1	Q3	0.09341	0.049693	0.08
1062	458	LBX118LA	logLBDEONO	log Eosinophils number	Weighted Mean of logLBDEONO	-1.72896	.	.	-1.72357	0.029979	0.178	0.168	0.189	Q1	Q4	0.16786	0.072006	0.034		*
1063	458	LBX118LA	logLBDEONO	log Eosinophils number	Weighted Sum of logLBDEONO	-334979395	.	.	-1.79801	0.049239	0.166	0.15	0.182	Q2	Q3	-0.04972	0.039976	0.233
1064	458	LBX118LA	logLBDEONO	log Eosinophils number			.	.	.	.	.	.	.	Q2	Q4	0.02472	0.08335	0.771
1065	458	LBX118LA	logLBDEONO	log Eosinophils number			.	.	.	.	.	.	.	Q3	Q4	0.07444	0.061964	0.248
N = 6
test=459
Obs	test	IV	DV	DVLabel	Label	Value	F Value	prob F	Estimate	SE	GeoMeanEst	LCI	UCI	complevel1	complevel2	diff_estimate	diff_stderr	probt	F_sigflag	Comp_sigflag
1066	459	LBX118LA	logLBDLYMNO	log Lymphocyte number	Number of Observations	1877	4.95497	0.013809	0.74719	0.024128	2.111	2.014	2.213	Q1	Q2	0.04573	0.026898	0.11	*
1067	459	LBX118LA	logLBDLYMNO	log Lymphocyte number	Sum of Weights	202682354	.	.	0.70145	0.014074	2.017	1.962	2.073	Q1	Q3	0.05987	0.031142	0.074
1068	459	LBX118LA	logLBDLYMNO	log Lymphocyte number	Weighted Mean of logLBDLYMNO	0.68305	.	.	0.68731	0.020101	1.988	1.912	2.068	Q1	Q4	0.1168	0.031429	0.002		**
1069	459	LBX118LA	logLBDLYMNO	log Lymphocyte number	Weighted Sum of logLBDLYMNO	138442337	.	.	0.63039	0.021321	1.878	1.801	1.958	Q2	Q3	0.01414	0.02267	0.542
1070	459	LBX118LA	logLBDLYMNO	log Lymphocyte number			.	.	.	.	.	.	.	Q2	Q4	0.07107	0.024336	0.011		*
1071	459	LBX118LA	logLBDLYMNO	log Lymphocyte number			.	.	.	.	.	.	.	Q3	Q4	0.05693	0.026262	0.047		*
N = 6
test=460
Obs	test	IV	DV	DVLabel	Label	Value	F Value	prob F	Estimate	SE	GeoMeanEst	LCI	UCI	complevel1	complevel2	diff_estimate	diff_stderr	probt	F_sigflag	Comp_sigflag
1072	460	LBX118LA	logLBDMONO	log Monocyte number	Number of Observations	1877	4.42575	0.020327	-0.60784	0.021851	0.545	0.522	0.568	Q1	Q2	0.058726	0.028494	0.057	*	*
1073	460	LBX118LA	logLBDMONO	log Monocyte number	Sum of Weights	202682354	.	.	-0.66657	0.016919	0.513	0.497	0.531	Q1	Q3	0.085863	0.026054	0.005		**
1074	460	LBX118LA	logLBDMONO	log Monocyte number	Weighted Mean of logLBDMONO	-0.66956	.	.	-0.6937	0.016298	0.5	0.484	0.516	Q1	Q4	0.092229	0.033711	0.015		*
1075	460	LBX118LA	logLBDMONO	log Monocyte number	Weighted Sum of logLBDMONO	-135708340	.	.	-0.70007	0.031522	0.497	0.467	0.528	Q2	Q3	0.027137	0.019448	0.183
1076	460	LBX118LA	logLBDMONO	log Monocyte number			.	.	.	.	.	.	.	Q2	Q4	0.033503	0.037907	0.391
1077	460	LBX118LA	logLBDMONO	log Monocyte number			.	.	.	.	.	.	.	Q3	Q4	0.006366	0.032692	0.848
N = 6
test=461
Obs	test	IV	DV	DVLabel	Label	Value	F Value	prob F	Estimate	SE	GeoMeanEst	LCI	UCI	complevel1	complevel2	diff_estimate	diff_stderr	probt	F_sigflag	Comp_sigflag
1078	461	LBX118LA	logLBDNENO	log Segmented neutrophils number	Number of Observations	1877	3.77453	0.033606	1.46981	0.03312	4.348	4.075	4.64	Q1	Q2	0.08169	0.026023	0.007	*	**
1079	461	LBX118LA	logLBDNENO	log Segmented neutrophils number	Sum of Weights	202682354	.	.	1.38812	0.017305	4.007	3.874	4.146	Q1	Q3	0.1049	0.03678	0.012		*
1080	461	LBX118LA	logLBDNENO	log Segmented neutrophils number	Weighted Mean of logLBDNENO	1.38838	.	.	1.36491	0.014952	3.915	3.802	4.032	Q1	Q4	0.11775	0.042731	0.015		*
1081	461	LBX118LA	logLBDNENO	log Segmented neutrophils number	Weighted Sum of logLBDNENO	281399603	.	.	1.35206	0.030022	3.865	3.644	4.1	Q2	Q3	0.02321	0.021356	0.294
1082	461	LBX118LA	logLBDNENO	log Segmented neutrophils number			.	.	.	.	.	.	.	Q2	Q4	0.03606	0.035552	0.327
1083	461	LBX118LA	logLBDNENO	log Segmented neutrophils number			.	.	.	.	.	.	.	Q3	Q4	0.01286	0.033826	0.709
N = 6
test=462
Obs	test	IV	DV	DVLabel	Label	Value	F Value	prob F	Estimate	SE	GeoMeanEst	LCI	UCI	complevel1	complevel2	diff_estimate	diff_stderr	probt	F_sigflag	Comp_sigflag
1084	462	LBX118LA	logLBXBAPCT	log Basophils percent (%)	Number of Observations	1877	0.45724	0.71615	-0.83114	0.09682	0.436	0.36	0.527	Q1	Q2	-0.08422	0.10189	0.421
1085	462	LBX118LA	logLBXBAPCT	log Basophils percent (%)	Sum of Weights	202682354	.	.	-0.74692	0.09708	0.474	0.392	0.573	Q1	Q3	-0.11957	0.11388	0.31
1086	462	LBX118LA	logLBXBAPCT	log Basophils percent (%)	Weighted Mean of logLBXBAPCT	-0.75389	.	.	-0.71157	0.06478	0.491	0.432	0.557	Q1	Q4	-0.06295	0.14126	0.662
1087	462	LBX118LA	logLBXBAPCT	log Basophils percent (%)	Weighted Sum of logLBXBAPCT	-152800715	.	.	-0.76818	0.12485	0.464	0.363	0.592	Q2	Q3	-0.03535	0.12531	0.782
1088	462	LBX118LA	logLBXBAPCT	log Basophils percent (%)			.	.	.	.	.	.	.	Q2	Q4	0.02127	0.17566	0.905
1089	462	LBX118LA	logLBXBAPCT	log Basophils percent (%)			.	.	.	.	.	.	.	Q3	Q4	0.05662	0.11532	0.631
N = 6
test=463
Obs	test	IV	DV	DVLabel	Label	Value	F Value	prob F	Estimate	SE	GeoMeanEst	LCI	UCI	complevel1	complevel2	diff_estimate	diff_stderr	probt	F_sigflag	Comp_sigflag
1090	463	LBX118LA	logLBXCD4	log CD4 counts (cells/mm3)	Number of Observations	10	.	.	5.6593	0	286.947	286.947	286.947	Q1	Q2	-0.24671	0	.
1091	463	LBX118LA	logLBXCD4	log CD4 counts (cells/mm3)	Sum of Weights	1.44035e+06	.	.	5.906	0	367.236	367.236	367.236	Q1	Q3	-0.39966	0	.
1092	463	LBX118LA	logLBXCD4	log CD4 counts (cells/mm3)	Weighted Mean of logLBXCD4	6.28731	.	.	6.05896	0	427.93	427.93	427.93	Q1	Q4	-1.70418	0	.
1093	463	LBX118LA	logLBXCD4	log CD4 counts (cells/mm3)	Weighted Sum of logLBXCD4	9.05596e+06	.	.	7.36348	0	1577.31	1577.31	1577.31	Q2	Q3	-0.15296	0	.
1094	463	LBX118LA	logLBXCD4	log CD4 counts (cells/mm3)			.	.	.	.	.	.	.	Q2	Q4	-1.45747	0	.
1095	463	LBX118LA	logLBXCD4	log CD4 counts (cells/mm3)			.	.	.	.	.	.	.	Q3	Q4	-1.30452	0	.
N = 6
test=464
Obs	test	IV	DV	DVLabel	Label	Value	F Value	prob F	Estimate	SE	GeoMeanEst	LCI	UCI	complevel1	complevel2	diff_estimate	diff_stderr	probt	F_sigflag	Comp_sigflag
1096	464	LBX118LA	logLBXCD8	log CD8 counts (cells/mm3)	Number of Observations	10	.	.	6.3969	0	599.985	599.985	599.985	Q1	Q2	0.28816	0	.
1097	464	LBX118LA	logLBXCD8	log CD8 counts (cells/mm3)	Sum of Weights	1.44035e+06	.	.	6.10874	0	449.773	449.773	449.773	Q1	Q3	0.36271	0	.
1098	464	LBX118LA	logLBXCD8	log CD8 counts (cells/mm3)	Weighted Mean of logLBXCD8	6.29482	.	.	6.03419	0	417.461	417.461	417.461	Q1	Q4	0.09023	0	.
1099	464	LBX118LA	logLBXCD8	log CD8 counts (cells/mm3)	Weighted Sum of logLBXCD8	9.06678e+06	.	.	6.30667	0	548.217	548.217	548.217	Q2	Q3	0.07455	0	.
1100	464	LBX118LA	logLBXCD8	log CD8 counts (cells/mm3)			.	.	.	.	.	.	.	Q2	Q4	-0.19793	0	.
1101	464	LBX118LA	logLBXCD8	log CD8 counts (cells/mm3)			.	.	.	.	.	.	.	Q3	Q4	-0.27248	0	.
N = 6
test=465
Obs	test	IV	DV	DVLabel	Label	Value	F Value	prob F	Estimate	SE	GeoMeanEst	LCI	UCI	complevel1	complevel2	diff_estimate	diff_stderr	probt	F_sigflag	Comp_sigflag
1102	465	LBX118LA	logLBXCRP	log C-reactive protein(mg/dL)	Number of Observations	1887	1.53886	0.24547	-1.75253	0.08566	0.173	0.147	0.205	Q1	Q2	0.24302	0.14867	0.123
1103	465	LBX118LA	logLBXCRP	log C-reactive protein(mg/dL)	Sum of Weights	203438908	.	.	-1.99555	0.1092	0.136	0.11	0.168	Q1	Q3	0.15241	0.09271	0.121
1104	465	LBX118LA	logLBXCRP	log C-reactive protein(mg/dL)	Weighted Mean of logLBXCRP	-1.84553	.	.	-1.90494	0.06956	0.149	0.13	0.171	Q1	Q4	0.21548	0.11704	0.085
1105	465	LBX118LA	logLBXCRP	log C-reactive protein(mg/dL)	Weighted Sum of logLBXCRP	-375453010	.	.	-1.96801	0.05536	0.14	0.125	0.156	Q2	Q3	-0.09061	0.13933	0.525
1106	465	LBX118LA	logLBXCRP	log C-reactive protein(mg/dL)			.	.	.	.	.	.	.	Q2	Q4	-0.02754	0.14325	0.85
1107	465	LBX118LA	logLBXCRP	log C-reactive protein(mg/dL)			.	.	.	.	.	.	.	Q3	Q4	0.06307	0.10598	0.561
N = 6
test=466
Obs	test	IV	DV	DVLabel	Label	Value	F Value	prob F	Estimate	SE	GeoMeanEst	LCI	UCI	complevel1	complevel2	diff_estimate	diff_stderr	probt	F_sigflag	Comp_sigflag
1108	466	LBX118LA	logLBXEOPCT	log Eosinophils percent (%)	Number of Observations	1877	2.82642	0.07414	0.89108	0.03881	2.438	2.259	2.63	Q1	Q2	0.07681	0.044383	0.104	!
1109	466	LBX118LA	logLBXEOPCT	log Eosinophils percent (%)	Sum of Weights	202682354	.	.	0.81427	0.039873	2.258	2.088	2.441	Q1	Q3	0.01691	0.043662	0.704
1110	466	LBX118LA	logLBXEOPCT	log Eosinophils percent (%)	Weighted Mean of logLBXEOPCT	0.84628	.	.	0.87417	0.030033	2.397	2.26	2.542	Q1	Q4	0.1145	0.068649	0.116
1111	466	LBX118LA	logLBXEOPCT	log Eosinophils percent (%)	Weighted Sum of logLBXEOPCT	171526355	.	.	0.77657	0.046008	2.174	1.987	2.379	Q2	Q3	-0.0599	0.038981	0.145
1112	466	LBX118LA	logLBXEOPCT	log Eosinophils percent (%)			.	.	.	.	.	.	.	Q2	Q4	0.03769	0.077848	0.635
1113	466	LBX118LA	logLBXEOPCT	log Eosinophils percent (%)			.	.	.	.	.	.	.	Q3	Q4	0.09759	0.062724	0.141
N = 6
test=467
Obs	test	IV	DV	DVLabel	Label	Value	F Value	prob F	Estimate	SE	GeoMeanEst	LCI	UCI	complevel1	complevel2	diff_estimate	diff_stderr	probt	F_sigflag	Comp_sigflag
1114	467	LBX118LA	logLBXHCT	log Hematocrit (%)	Number of Observations	1887	7.09312	0.00342947	3.7595	0.00517414	42.927	42.494	43.365	Q1	Q2	-0.00266	0.00786405	0.74	**
1115	467	LBX118LA	logLBXHCT	log Hematocrit (%)	Sum of Weights	203438908	.	.	3.76216	0.00764006	43.041	42.402	43.691	Q1	Q3	0.001131	0.00669025	0.868
1116	467	LBX118LA	logLBXHCT	log Hematocrit (%)	Weighted Mean of logLBXHCT	3.75317	.	.	3.75837	0.0047881	42.878	42.478	43.283	Q1	Q4	0.021526	0.00596884	0.003		**
1117	467	LBX118LA	logLBXHCT	log Hematocrit (%)	Weighted Sum of logLBXHCT	763541719	.	.	3.73797	0.00638644	42.013	41.49	42.542	Q2	Q3	0.00379	0.00668661	0.579
1118	467	LBX118LA	logLBXHCT	log Hematocrit (%)			.	.	.	.	.	.	.	Q2	Q4	0.024186	0.0074843	0.006		**
1119	467	LBX118LA	logLBXHCT	log Hematocrit (%)			.	.	.	.	.	.	.	Q3	Q4	0.020396	0.00552321	0.002		**
N = 6
test=468
Obs	test	IV	DV	DVLabel	Label	Value	F Value	prob F	Estimate	SE	GeoMeanEst	LCI	UCI	complevel1	complevel2	diff_estimate	diff_stderr	probt	F_sigflag	Comp_sigflag
1120	468	LBX118LA	logLBXHGB	log Hemoglobin (g/dL)	Number of Observations	1887	8.27554	0.00174689	2.67986	0.00611827	14.583	14.409	14.759	Q1	Q2	-0.001485	0.00731239	0.842	**
1121	468	LBX118LA	logLBXHGB	log Hemoglobin (g/dL)	Sum of Weights	203438908	.	.	2.68134	0.00821236	14.605	14.372	14.842	Q1	Q3	0.002645	0.00627184	0.679
1122	468	LBX118LA	logLBXHGB	log Hemoglobin (g/dL)	Weighted Mean of logLBXHGB	2.67163	.	.	2.67721	0.00410426	14.545	14.428	14.662	Q1	Q4	0.025399	0.00653956	0.001		**
1123	468	LBX118LA	logLBXHGB	log Hemoglobin (g/dL)	Weighted Sum of logLBXHGB	543514085	.	.	2.65446	0.00560078	14.217	14.062	14.374	Q2	Q3	0.004129	0.00643417	0.531
1124	468	LBX118LA	logLBXHGB	log Hemoglobin (g/dL)			.	.	.	.	.	.	.	Q2	Q4	0.026884	0.00806494	0.005		**
1125	468	LBX118LA	logLBXHGB	log Hemoglobin (g/dL)			.	.	.	.	.	.	.	Q3	Q4	0.022755	0.0050489	0		**
N = 6
test=469
Obs	test	IV	DV	DVLabel	Label	Value	F Value	prob F	Estimate	SE	GeoMeanEst	LCI	UCI	complevel1	complevel2	diff_estimate	diff_stderr	probt	F_sigflag	Comp_sigflag
1126	469	LBX118LA	logLBXLYPCT	log Lymphocyte percent (%)	Number of Observations	1877	2.61443	0.08941	3.34365	0.012829	28.322	27.619	29.044	Q1	Q2	-0.029439	0.012729	0.035	!	*
1127	469	LBX118LA	logLBXLYPCT	log Lymphocyte percent (%)	Sum of Weights	202682354	.	.	3.37309	0.010466	29.169	28.576	29.773	Q1	Q3	-0.029857	0.020138	0.159
1128	469	LBX118LA	logLBXLYPCT	log Lymphocyte percent (%)	Weighted Mean of logLBXLYPCT	3.35587	.	.	3.37351	0.011214	29.181	28.546	29.829	Q1	Q4	-0.002367	0.033948	0.945
1129	469	LBX118LA	logLBXLYPCT	log Lymphocyte percent (%)	Weighted Sum of logLBXLYPCT	680176116	.	.	3.34602	0.026772	28.389	26.938	29.919	Q2	Q3	-0.000419	0.015024	0.978
1130	469	LBX118LA	logLBXLYPCT	log Lymphocyte percent (%)			.	.	.	.	.	.	.	Q2	Q4	0.027071	0.028499	0.357
1131	469	LBX118LA	logLBXLYPCT	log Lymphocyte percent (%)			.	.	.	.	.	.	.	Q3	Q4	0.02749	0.029643	0.368
N = 6
test=470
Obs	test	IV	DV	DVLabel	Label	Value	F Value	prob F	Estimate	SE	GeoMeanEst	LCI	UCI	complevel1	complevel2	diff_estimate	diff_stderr	probt	F_sigflag	Comp_sigflag
1132	470	LBX118LA	logLBXMC	log MCHC (g/dL)	Number of Observations	1887	1.07283	0.39027	3.52526	0.0040794	33.963	33.692	34.235	Q1	Q2	0.000990278	0.00169421	0.568
1133	470	LBX118LA	logLBXMC	log MCHC (g/dL)	Sum of Weights	203438908	.	.	3.52427	0.00413652	33.929	33.655	34.205	Q1	Q3	0.0019758	0.00164244	0.248
1134	470	LBX118LA	logLBXMC	log MCHC (g/dL)	Weighted Mean of logLBXMC	3.52322	.	.	3.52329	0.00424256	33.896	33.615	34.179	Q1	Q4	0.00408861	0.00302372	0.196
1135	470	LBX118LA	logLBXMC	log MCHC (g/dL)	Weighted Sum of logLBXMC	716759618	.	.	3.52117	0.00415214	33.824	33.55	34.101	Q2	Q3	0.000985526	0.00139414	0.49
1136	470	LBX118LA	logLBXMC	log MCHC (g/dL)			.	.	.	.	.	.	.	Q2	Q4	0.00309833	0.00241005	0.218
1137	470	LBX118LA	logLBXMC	log MCHC (g/dL)			.	.	.	.	.	.	.	Q3	Q4	0.00211281	0.00286268	0.472
N = 6
test=471
Obs	test	IV	DV	DVLabel	Label	Value	F Value	prob F	Estimate	SE	GeoMeanEst	LCI	UCI	complevel1	complevel2	diff_estimate	diff_stderr	probt	F_sigflag	Comp_sigflag
1138	471	LBX118LA	logLBXMCHSI	log Mean cell hemoglobin (pg)	Number of Observations	1887	2.40479	0.10802	3.4224	0.0064662	30.643	30.257	31.034	Q1	Q2	-0.003255	0.00588669	0.588
1139	471	LBX118LA	logLBXMCHSI	log Mean cell hemoglobin (pg)	Sum of Weights	203438908	.	.	3.42565	0.00387065	30.743	30.51	30.977	Q1	Q3	0.000815	0.00617762	0.897
1140	471	LBX118LA	logLBXMCHSI	log Mean cell hemoglobin (pg)	Weighted Mean of logLBXMCHSI	3.42259	.	.	3.42158	0.00387629	30.618	30.386	30.851	Q1	Q4	0.011929	0.00849441	0.181
1141	471	LBX118LA	logLBXMCHSI	log Mean cell hemoglobin (pg)	Weighted Sum of logLBXMCHSI	696288665	.	.	3.41047	0.00460362	30.279	30.007	30.554	Q2	Q3	0.00407	0.00490626	0.42
1142	471	LBX118LA	logLBXMCHSI	log Mean cell hemoglobin (pg)			.	.	.	.	.	.	.	Q2	Q4	0.015184	0.00631513	0.03		*
1143	471	LBX118LA	logLBXMCHSI	log Mean cell hemoglobin (pg)			.	.	.	.	.	.	.	Q3	Q4	0.011114	0.00513142	0.047		*
N = 6
test=472
Obs	test	IV	DV	DVLabel	Label	Value	F Value	prob F	Estimate	SE	GeoMeanEst	LCI	UCI	complevel1	complevel2	diff_estimate	diff_stderr	probt	F_sigflag	Comp_sigflag
1144	472	LBX118LA	logLBXMCVSI	log Mean cell volume (fL)	Number of Observations	1887	2.05031	0.15002	4.50255	0.00661401	90.247	89.085	91.425	Q1	Q2	-0.004138	0.00605721	0.505
1145	472	LBX118LA	logLBXMCVSI	log Mean cell volume (fL)	Sum of Weights	203438908	.	.	4.50669	0.00538724	90.621	89.669	91.583	Q1	Q3	-0.001045	0.00609038	0.866
1146	472	LBX118LA	logLBXMCVSI	log Mean cell volume (fL)	Weighted Mean of logLBXMCVSI	4.50468	.	.	4.5036	0.00473865	90.341	89.506	91.184	Q1	Q4	0.008053	0.00722973	0.283
1147	472	LBX118LA	logLBXMCVSI	log Mean cell volume (fL)	Weighted Sum of logLBXMCVSI	916426554	.	.	4.4945	0.00580744	89.523	88.51	90.548	Q2	Q3	0.003093	0.00471013	0.521
1148	472	LBX118LA	logLBXMCVSI	log Mean cell volume (fL)			.	.	.	.	.	.	.	Q2	Q4	0.01219	0.00569446	0.049		*
1149	472	LBX118LA	logLBXMCVSI	log Mean cell volume (fL)			.	.	.	.	.	.	.	Q3	Q4	0.009097	0.00419662	0.047		*
N = 6
test=473
Obs	test	IV	DV	DVLabel	Label	Value	F Value	prob F	Estimate	SE	GeoMeanEst	LCI	UCI	complevel1	complevel2	diff_estimate	diff_stderr	probt	F_sigflag	Comp_sigflag
1150	473	LBX118LA	logLBXMOPCT	log Monocyte percent (%)	Number of Observations	1877	0.73225	0.54873	1.99213	0.02031	7.331	7.045	7.629	Q1	Q2	-0.013149	0.01084	0.244
1151	473	LBX118LA	logLBXMOPCT	log Monocyte percent (%)	Sum of Weights	202682354	.	.	2.00528	0.019603	7.428	7.148	7.719	Q1	Q3	-0.006619	0.021193	0.759
1152	473	LBX118LA	logLBXMOPCT	log Monocyte percent (%)	Weighted Mean of logLBXMOPCT	2.00682	.	.	1.99875	0.014412	7.38	7.174	7.591	Q1	Q4	-0.028122	0.035437	0.44
1153	473	LBX118LA	logLBXMOPCT	log Monocyte percent (%)	Weighted Sum of logLBXMOPCT	406747055	.	.	2.02026	0.024317	7.54	7.189	7.908	Q2	Q3	0.006529	0.020587	0.755
1154	473	LBX118LA	logLBXMOPCT	log Monocyte percent (%)			.	.	.	.	.	.	.	Q2	Q4	-0.014973	0.035185	0.676
1155	473	LBX118LA	logLBXMOPCT	log Monocyte percent (%)			.	.	.	.	.	.	.	Q3	Q4	-0.021502	0.026246	0.425
N = 6
test=474
Obs	test	IV	DV	DVLabel	Label	Value	F Value	prob F	Estimate	SE	GeoMeanEst	LCI	UCI	complevel1	complevel2	diff_estimate	diff_stderr	probt	F_sigflag	Comp_sigflag
1156	474	LBX118LA	logLBXNEPCT	log Segmented neutrophils percent (%)	Number of Observations	1877	1.29263	0.31322	4.06666	0.007005	58.362	57.566	59.168	Q1	Q2	0.007373	0.007518	0.342
1157	474	LBX118LA	logLBXNEPCT	log Segmented neutrophils percent (%)	Sum of Weights	202682354	.	.	4.05929	0.00677	57.933	57.169	58.707	Q1	Q3	0.016649	0.009042	0.085
1158	474	LBX118LA	logLBXNEPCT	log Segmented neutrophils percent (%)	Weighted Mean of logLBXNEPCT	4.06062	.	.	4.05001	0.007115	57.398	56.603	58.204	Q1	Q4	0.000101	0.020518	0.996
1159	474	LBX118LA	logLBXNEPCT	log Segmented neutrophils percent (%)	Weighted Sum of logLBXNEPCT	823016077	.	.	4.06656	0.016087	58.356	56.544	60.225	Q2	Q3	0.009276	0.007616	0.242
1160	474	LBX118LA	logLBXNEPCT	log Segmented neutrophils percent (%)			.	.	.	.	.	.	.	Q2	Q4	-0.007272	0.018409	0.698
1161	474	LBX118LA	logLBXNEPCT	log Segmented neutrophils percent (%)			.	.	.	.	.	.	.	Q3	Q4	-0.016548	0.019271	0.404
N = 6
test=475
Obs	test	IV	DV	DVLabel	Label	Value	F Value	prob F	Estimate	SE	GeoMeanEst	LCI	UCI	complevel1	complevel2	diff_estimate	diff_stderr	probt	F_sigflag	Comp_sigflag
1162	475	LBX118LA	logLBXPLTSI	log Platelet count SI (1000 cells/uL)	Number of Observations	1887	1.62321	0.22601	5.59017	0.017491	267.781	258.757	277.12	Q1	Q2	0.009976	0.018094	0.59
1163	475	LBX118LA	logLBXPLTSI	log Platelet count SI (1000 cells/uL)	Sum of Weights	203438908	.	.	5.5802	0.014562	265.123	257.663	272.799	Q1	Q3	0.043323	0.025449	0.109
1164	475	LBX118LA	logLBXPLTSI	log Platelet count SI (1000 cells/uL)	Weighted Mean of logLBXPLTSI	5.55461	.	.	5.54685	0.015903	256.428	248.559	264.546	Q1	Q4	0.067008	0.03333	0.063		*
1165	475	LBX118LA	logLBXPLTSI	log Platelet count SI (1000 cells/uL)	Weighted Sum of logLBXPLTSI	1130023921	.	.	5.52316	0.020757	250.426	240.442	260.824	Q2	Q3	0.033348	0.025568	0.212
1166	475	LBX118LA	logLBXPLTSI	log Platelet count SI (1000 cells/uL)			.	.	.	.	.	.	.	Q2	Q4	0.057033	0.027588	0.056		*
1167	475	LBX118LA	logLBXPLTSI	log Platelet count SI (1000 cells/uL)			.	.	.	.	.	.	.	Q3	Q4	0.023685	0.026609	0.387
N = 6
test=476
Obs	test	IV	DV	DVLabel	Label	Value	F Value	prob F	Estimate	SE	GeoMeanEst	LCI	UCI	complevel1	complevel2	diff_estimate	diff_stderr	probt	F_sigflag	Comp_sigflag
1168	476	LBX118LA	logLBXRBCSI	log Red blood cell count (million cells/uL)	Number of Observations	1887	1.59762	0.23173	1.55925	0.00397545	4.755	4.718	4.792	Q1	Q2	0.001432	0.00852494	0.869
1169	476	LBX118LA	logLBXRBCSI	log Red blood cell count (million cells/uL)	Sum of Weights	203438908	.	.	1.55782	0.00668936	4.748	4.687	4.811	Q1	Q3	0.001861	0.00612648	0.765
1170	476	LBX118LA	logLBXRBCSI	log Red blood cell count (million cells/uL)	Weighted Mean of logLBXRBCSI	1.55101	.	.	1.55739	0.00510491	4.746	4.699	4.794	Q1	Q4	0.013036	0.00680852	0.075
1171	476	LBX118LA	logLBXRBCSI	log Red blood cell count (million cells/uL)	Weighted Sum of logLBXRBCSI	315536355	.	.	1.54622	0.00625742	4.694	4.636	4.752	Q2	Q3	0.000429	0.00736543	0.954
1172	476	LBX118LA	logLBXRBCSI	log Red blood cell count (million cells/uL)			.	.	.	.	.	.	.	Q2	Q4	0.011604	0.00863032	0.199
1173	476	LBX118LA	logLBXRBCSI	log Red blood cell count (million cells/uL)			.	.	.	.	.	.	.	Q3	Q4	0.011175	0.00584634	0.075
N = 6
test=477
Obs	test	IV	DV	DVLabel	Label	Value	F Value	prob F	Estimate	SE	GeoMeanEst	LCI	UCI	complevel1	complevel2	diff_estimate	diff_stderr	probt	F_sigflag	Comp_sigflag
1174	477	LBX118LA	logLBXWBCSI	log White blood cell count (1000 cells/uL)	Number of Observations	1887	6.57213	0.00470914	2.00878	0.029205	7.454	7.039	7.893	Q1	Q2	0.07321	0.026856	0.016	**	*
1175	477	LBX118LA	logLBXWBCSI	log White blood cell count (1000 cells/uL)	Sum of Weights	203438908	.	.	1.93557	0.014326	6.928	6.736	7.125	Q1	Q3	0.08958	0.033676	0.018		*
1176	477	LBX118LA	logLBXWBCSI	log White blood cell count (1000 cells/uL)	Weighted Mean of logLBXWBCSI	1.93268	.	.	1.9192	0.015418	6.815	6.613	7.025	Q1	Q4	0.11996	0.027788	0.001		**
1177	477	LBX118LA	logLBXWBCSI	log White blood cell count (1000 cells/uL)	Weighted Sum of logLBXWBCSI	393183245	.	.	1.88882	0.018542	6.612	6.376	6.856	Q2	Q3	0.01637	0.020983	0.447
1178	477	LBX118LA	logLBXWBCSI	log White blood cell count (1000 cells/uL)			.	.	.	.	.	.	.	Q2	Q4	0.04675	0.022571	0.056		*
1179	477	LBX118LA	logLBXWBCSI	log White blood cell count (1000 cells/uL)			.	.	.	.	.	.	.	Q3	Q4	0.03038	0.022121	0.19
N = 6
test=478
Obs	test	IV	DV	DVLabel	Label	Value	F Value	prob F	Estimate	SE	GeoMeanEst	LCI	UCI	complevel1	complevel2	diff_estimate	diff_stderr	probt	F_sigflag	Comp_sigflag
1180	478	LBX118LA	logLBDSALSI	log Albumin (g/L)	Number of Observations	1887	1.86818	0.17834	3.75256	0.008933	42.63	41.89	43.383	Q1	Q2	-0.00966	0.007809	0.235
1181	478	LBX118LA	logLBDSALSI	log Albumin (g/L)	Sum of Weights	203438908	.	.	3.76222	0.008172	43.044	42.36	43.739	Q1	Q3	-0.011567	0.009225	0.229
1182	478	LBX118LA	logLBDSALSI	log Albumin (g/L)	Weighted Mean of logLBDSALSI	3.75479	.	.	3.76413	0.008929	43.126	42.378	43.888	Q1	Q4	-0.001218	0.010675	0.911
1183	478	LBX118LA	logLBDSALSI	log Albumin (g/L)	Weighted Sum of logLBDSALSI	763870614	.	.	3.75378	0.010115	42.682	41.844	43.537	Q2	Q3	-0.001906	0.003364	0.579
1184	478	LBX118LA	logLBDSALSI	log Albumin (g/L)			.	.	.	.	.	.	.	Q2	Q4	0.008443	0.005601	0.153
1185	478	LBX118LA	logLBDSALSI	log Albumin (g/L)			.	.	.	.	.	.	.	Q3	Q4	0.010349	0.00563	0.086
N = 6
test=479
Obs	test	IV	DV	DVLabel	Label	Value	F Value	prob F	Estimate	SE	GeoMeanEst	LCI	UCI	complevel1	complevel2	diff_estimate	diff_stderr	probt	F_sigflag	Comp_sigflag
1186	479	LBX118LA	logLBXSATSI	log Alanine aminotransferase ALT (U/L)	Number of Observations	1885	2.93009	0.067747	3.04051	0.03198	20.916	19.645	22.269	Q1	Q2	-0.0509	0.046932	0.295	!
1187	479	LBX118LA	logLBXSATSI	log Alanine aminotransferase ALT (U/L)	Sum of Weights	203202098	.	.	3.09141	0.026071	22.008	20.912	23.162	Q1	Q3	-0.084	0.03689	0.038		*
1188	479	LBX118LA	logLBXSATSI	log Alanine aminotransferase ALT (U/L)	Weighted Mean of logLBXSATSI	3.10538	.	.	3.12451	0.019484	22.749	21.896	23.634	Q1	Q4	-0.10078	0.044052	0.037		*
1189	479	LBX118LA	logLBXSATSI	log Alanine aminotransferase ALT (U/L)	Weighted Sum of logLBXSATSI	631019917	.	.	3.14129	0.022208	23.134	22.148	24.163	Q2	Q3	-0.0331	0.034062	0.347
1190	479	LBX118LA	logLBXSATSI	log Alanine aminotransferase ALT (U/L)			.	.	.	.	.	.	.	Q2	Q4	-0.04988	0.027168	0.086
1191	479	LBX118LA	logLBXSATSI	log Alanine aminotransferase ALT (U/L)			.	.	.	.	.	.	.	Q3	Q4	-0.01677	0.030383	0.589
N = 6
test=480
Obs	test	IV	DV	DVLabel	Label	Value	F Value	prob F	Estimate	SE	GeoMeanEst	LCI	UCI	complevel1	complevel2	diff_estimate	diff_stderr	probt	F_sigflag	Comp_sigflag
1192	480	LBX118LA	logLBXSASSI	log Aspartate aminotransferase AST (U/L)	Number of Observations	1885	3.26404	0.050985	3.1181	0.020687	22.603	21.705	23.539	Q1	Q2	-0.049594	0.025856	0.074	!
1193	480	LBX118LA	logLBXSASSI	log Aspartate aminotransferase AST (U/L)	Sum of Weights	203202098	.	.	3.16769	0.019153	23.753	22.878	24.661	Q1	Q3	-0.052858	0.024895	0.051		*
1194	480	LBX118LA	logLBXSASSI	log Aspartate aminotransferase AST (U/L)	Weighted Mean of logLBXSASSI	3.16833	.	.	3.17096	0.016007	23.83	23.094	24.59	Q1	Q4	-0.081168	0.026946	0.009		**
1195	480	LBX118LA	logLBXSASSI	log Aspartate aminotransferase AST (U/L)	Weighted Sum of logLBXSASSI	643811320	.	.	3.19927	0.020151	24.515	23.565	25.502	Q2	Q3	-0.003264	0.019997	0.873
1196	480	LBX118LA	logLBXSASSI	log Aspartate aminotransferase AST (U/L)			.	.	.	.	.	.	.	Q2	Q4	-0.031574	0.026174	0.246
1197	480	LBX118LA	logLBXSASSI	log Aspartate aminotransferase AST (U/L)			.	.	.	.	.	.	.	Q3	Q4	-0.02831	0.02711	0.313
N = 6
test=481
Obs	test	IV	DV	DVLabel	Label	Value	F Value	prob F	Estimate	SE	GeoMeanEst	LCI	UCI	complevel1	complevel2	diff_estimate	diff_stderr	probt	F_sigflag	Comp_sigflag
1198	481	LBX118LA	logLBXSAPSI	log Alkaline phosphotase (U/L)	Number of Observations	1887	8.13183	0.00189028	4.31236	0.020917	74.617	71.619	77.739	Q1	Q2	0.09784	0.033976	0.011	**	*
1199	481	LBX118LA	logLBXSAPSI	log Alkaline phosphotase (U/L)	Sum of Weights	203438908	.	.	4.21453	0.022128	67.662	64.79	70.661	Q1	Q3	0.10882	0.0271	0.001		**
1200	481	LBX118LA	logLBXSAPSI	log Alkaline phosphotase (U/L)	Weighted Mean of logLBXSAPSI	4.2363	.	.	4.20354	0.029762	66.923	63.131	70.943	Q1	Q4	0.0021	0.034325	0.952
1201	481	LBX118LA	logLBXSAPSI	log Alkaline phosphotase (U/L)	Weighted Sum of logLBXSAPSI	861829093	.	.	4.31026	0.033869	74.46	69.677	79.571	Q2	Q3	0.01099	0.042566	0.8
1202	481	LBX118LA	logLBXSAPSI	log Alkaline phosphotase (U/L)			.	.	.	.	.	.	.	Q2	Q4	-0.09573	0.046575	0.058		*
1203	481	LBX118LA	logLBXSAPSI	log Alkaline phosphotase (U/L)			.	.	.	.	.	.	.	Q3	Q4	-0.10672	0.039132	0.016		*
N = 6
test=482
Obs	test	IV	DV	DVLabel	Label	Value	F Value	prob F	Estimate	SE	GeoMeanEst	LCI	UCI	complevel1	complevel2	diff_estimate	diff_stderr	probt	F_sigflag	Comp_sigflag
1204	482	LBX118LA	logLBDSBUSI	log Blood urea nitrogen (mmol/L)	Number of Observations	1887	1.91074	0.17123	1.33489	0.035963	3.8	3.541	4.077	Q1	Q2	0.002711	0.039644	0.946
1205	482	LBX118LA	logLBDSBUSI	log Blood urea nitrogen (mmol/L)	Sum of Weights	203438908	.	.	1.33217	0.018474	3.789	3.655	3.929	Q1	Q3	-0.030907	0.040402	0.456
1206	482	LBX118LA	logLBDSBUSI	log Blood urea nitrogen (mmol/L)	Weighted Mean of logLBDSBUSI	1.3859	.	.	1.36579	0.024887	3.919	3.732	4.115	Q1	Q4	-0.07452	0.036799	0.061		*
1207	482	LBX118LA	logLBDSBUSI	log Blood urea nitrogen (mmol/L)	Weighted Sum of logLBDSBUSI	281945032	.	.	1.40941	0.028156	4.094	3.874	4.326	Q2	Q3	-0.033618	0.033395	0.33
1208	482	LBX118LA	logLBDSBUSI	log Blood urea nitrogen (mmol/L)			.	.	.	.	.	.	.	Q2	Q4	-0.077231	0.03807	0.061		*
1209	482	LBX118LA	logLBDSBUSI	log Blood urea nitrogen (mmol/L)			.	.	.	.	.	.	.	Q3	Q4	-0.043614	0.035424	0.237
N = 6
test=483
Obs	test	IV	DV	DVLabel	Label	Value	F Value	prob F	Estimate	SE	GeoMeanEst	LCI	UCI	complevel1	complevel2	diff_estimate	diff_stderr	probt	F_sigflag	Comp_sigflag
1210	483	LBX118LA	logLBDSCASI	log Total calcium (mmol/L)	Number of Observations	1887	1.31428	0.30653	0.87259	0.00557083	2.393	2.367	2.419	Q1	Q2	0.000125607	0.00429609	0.977
1211	483	LBX118LA	logLBDSCASI	log Total calcium (mmol/L)	Sum of Weights	203438908	.	.	0.87247	0.00474751	2.393	2.371	2.415	Q1	Q3	0.00125675	0.00332141	0.71
1212	483	LBX118LA	logLBDSCASI	log Total calcium (mmol/L)	Weighted Mean of logLBDSCASI	0.87247	.	.	0.87134	0.00475143	2.39	2.368	2.412	Q1	Q4	-0.00517322	0.00673366	0.454
1213	483	LBX118LA	logLBDSCASI	log Total calcium (mmol/L)	Weighted Sum of logLBDSCASI	177494372	.	.	0.87777	0.00595585	2.406	2.378	2.434	Q2	Q3	0.00113114	0.00224832	0.622
1214	483	LBX118LA	logLBDSCASI	log Total calcium (mmol/L)			.	.	.	.	.	.	.	Q2	Q4	-0.00529883	0.0035541	0.157
1215	483	LBX118LA	logLBDSCASI	log Total calcium (mmol/L)			.	.	.	.	.	.	.	Q3	Q4	-0.00642997	0.00452416	0.176
N = 6
test=484
Obs	test	IV	DV	DVLabel	Label	Value	F Value	prob F	Estimate	SE	GeoMeanEst	LCI	UCI	complevel1	complevel2	diff_estimate	diff_stderr	probt	F_sigflag	Comp_sigflag
1216	484	LBX118LA	logLBDSCHSI	log Cholesterol (mmol/L)	Number of Observations	1887	15.0161	8.6813e-05	1.63415	0.010811	5.125	5.018	5.235	Q1	Q2	0.013789	0.01514	0.377	**
1217	484	LBX118LA	logLBDSCHSI	log Cholesterol (mmol/L)	Sum of Weights	203438908	.	.	1.62036	0.008206	5.055	4.974	5.137	Q1	Q3	0.027976	0.015986	0.101
1218	484	LBX118LA	logLBDSCHSI	log Cholesterol (mmol/L)	Weighted Mean of logLBDSCHSI	1.6139	.	.	1.60617	0.011326	4.984	4.874	5.096	Q1	Q4	0.085921	0.015224	0		**
1219	484	LBX118LA	logLBDSCHSI	log Cholesterol (mmol/L)	Weighted Sum of logLBDSCHSI	328329308	.	.	1.54823	0.010805	4.703	4.605	4.804	Q2	Q3	0.014188	0.015383	0.371
1220	484	LBX118LA	logLBDSCHSI	log Cholesterol (mmol/L)			.	.	.	.	.	.	.	Q2	Q4	0.072132	0.012707	0		**
1221	484	LBX118LA	logLBDSCHSI	log Cholesterol (mmol/L)			.	.	.	.	.	.	.	Q3	Q4	0.057944	0.015611	0.002		**
N = 6
test=485
Obs	test	IV	DV	DVLabel	Label	Value	F Value	prob F	Estimate	SE	GeoMeanEst	LCI	UCI	complevel1	complevel2	diff_estimate	diff_stderr	probt	F_sigflag	Comp_sigflag
1222	485	LBX118LA	logLBXSC3SI	log Bicarbonate (mmol/L)	Number of Observations	1887	0.87462	0.47612	3.21017	0.00830959	24.783	24.383	25.19	Q1	Q2	-0.00067	0.008	0.934
1223	485	LBX118LA	logLBXSC3SI	log Bicarbonate (mmol/L)	Sum of Weights	203438908	.	.	3.21084	0.00747789	24.8	24.439	25.166	Q1	Q3	0.009565	0.00616	0.141
1224	485	LBX118LA	logLBXSC3SI	log Bicarbonate (mmol/L)	Weighted Mean of logLBXSC3SI	3.20838	.	.	3.20061	0.00875538	24.547	24.13	24.972	Q1	Q4	0.009318	0.012133	0.454
1225	485	LBX118LA	logLBXSC3SI	log Bicarbonate (mmol/L)	Weighted Sum of logLBXSC3SI	652708599	.	.	3.20085	0.00917314	24.553	24.116	24.999	Q2	Q3	0.010235	0.010901	0.363
1226	485	LBX118LA	logLBXSC3SI	log Bicarbonate (mmol/L)			.	.	.	.	.	.	.	Q2	Q4	0.009988	0.012463	0.435
1227	485	LBX118LA	logLBXSC3SI	log Bicarbonate (mmol/L)			.	.	.	.	.	.	.	Q3	Q4	-0.000247	0.012432	0.984
N = 6
test=486
Obs	test	IV	DV	DVLabel	Label	Value	F Value	prob F	Estimate	SE	GeoMeanEst	LCI	UCI	complevel1	complevel2	diff_estimate	diff_stderr	probt	F_sigflag	Comp_sigflag
1228	486	LBX118LA	logLBXSGTSI	log Gamma glutamyl transferase (U/L)	Number of Observations	1886	3.21383	0.05318	2.89948	0.041861	18.165	16.734	19.718	Q1	Q2	-0.02411	0.058727	0.687	!
1229	486	LBX118LA	logLBXSGTSI	log Gamma glutamyl transferase (U/L)	Sum of Weights	203347229	.	.	2.92358	0.032297	18.608	17.466	19.824	Q1	Q3	-0.09409	0.050746	0.083
1230	486	LBX118LA	logLBXSGTSI	log Gamma glutamyl transferase (U/L)	Weighted Mean of logLBXSGTSI	2.98944	.	.	2.99357	0.038659	19.957	18.5	21.528	Q1	Q4	-0.15862	0.057381	0.014		*
1231	486	LBX118LA	logLBXSGTSI	log Gamma glutamyl transferase (U/L)	Weighted Sum of logLBXSGTSI	607893688	.	.	3.05809	0.044534	21.287	19.508	23.229	Q2	Q3	-0.06998	0.054709	0.22
1232	486	LBX118LA	logLBXSGTSI	log Gamma glutamyl transferase (U/L)			.	.	.	.	.	.	.	Q2	Q4	-0.13451	0.060401	0.042		*
1233	486	LBX118LA	logLBXSGTSI	log Gamma glutamyl transferase (U/L)			.	.	.	.	.	.	.	Q3	Q4	-0.06453	0.055453	0.263
N = 6
test=487
Obs	test	IV	DV	DVLabel	Label	Value	F Value	prob F	Estimate	SE	GeoMeanEst	LCI	UCI	complevel1	complevel2	diff_estimate	diff_stderr	probt	F_sigflag	Comp_sigflag
1234	487	LBX118LA	logLBDSGLSI	log Glucose, serum (mmol/L)	Number of Observations	1887	1.29274	0.31318	1.60859	0.010778	4.996	4.891	5.102	Q1	Q2	-0.000877	0.013554	0.949
1235	487	LBX118LA	logLBDSGLSI	log Glucose, serum (mmol/L)	Sum of Weights	203438908	.	.	1.60947	0.010142	5	4.902	5.101	Q1	Q3	-0.017189	0.013461	0.221
1236	487	LBX118LA	logLBDSGLSI	log Glucose, serum (mmol/L)	Weighted Mean of logLBDSGLSI	1.63023	.	.	1.62578	0.008491	5.082	4.999	5.168	Q1	Q4	-0.028621	0.017796	0.129
1237	487	LBX118LA	logLBDSGLSI	log Glucose, serum (mmol/L)	Weighted Sum of logLBDSGLSI	331651227	.	.	1.63721	0.017977	5.141	4.963	5.325	Q2	Q3	-0.016313	0.011331	0.171
1238	487	LBX118LA	logLBDSGLSI	log Glucose, serum (mmol/L)			.	.	.	.	.	.	.	Q2	Q4	-0.027744	0.025741	0.298
1239	487	LBX118LA	logLBDSGLSI	log Glucose, serum (mmol/L)			.	.	.	.	.	.	.	Q3	Q4	-0.011431	0.02112	0.596
N = 6
test=488
Obs	test	IV	DV	DVLabel	Label	Value	F Value	prob F	Estimate	SE	GeoMeanEst	LCI	UCI	complevel1	complevel2	diff_estimate	diff_stderr	probt	F_sigflag	Comp_sigflag
1240	488	LBX118LA	logLBDSIRSI	log Iron, refigerated (umol/L)	Number of Observations	1885	2.12658	0.13965	2.61641	0.031822	13.686	12.859	14.567	Q1	Q2	-0.084579	0.04756	0.096
1241	488	LBX118LA	logLBDSIRSI	log Iron, refigerated (umol/L)	Sum of Weights	203202098	.	.	2.70099	0.031087	14.894	14.014	15.83	Q1	Q3	-0.05598	0.042835	0.211
1242	488	LBX118LA	logLBDSIRSI	log Iron, refigerated (umol/L)	Weighted Mean of logLBDSIRSI	2.6676	.	.	2.67239	0.026369	14.475	13.745	15.242	Q1	Q4	-0.072947	0.033557	0.046		*
1243	488	LBX118LA	logLBDSIRSI	log Iron, refigerated (umol/L)	Weighted Sum of logLBDSIRSI	542061408	.	.	2.68936	0.030892	14.722	13.857	15.641	Q2	Q3	0.0286	0.047582	0.557
1244	488	LBX118LA	logLBDSIRSI	log Iron, refigerated (umol/L)			.	.	.	.	.	.	.	Q2	Q4	0.011632	0.050545	0.821
1245	488	LBX118LA	logLBDSIRSI	log Iron, refigerated (umol/L)			.	.	.	.	.	.	.	Q3	Q4	-0.016967	0.038425	0.665
N = 6
test=489
Obs	test	IV	DV	DVLabel	Label	Value	F Value	prob F	Estimate	SE	GeoMeanEst	LCI	UCI	complevel1	complevel2	diff_estimate	diff_stderr	probt	F_sigflag	Comp_sigflag
1246	489	LBX118LA	logLBXSLDSI	log Lactate dehydrogenase LDH (U/L)	Number of Observations	1885	1.10068	0.37952	4.82784	0.011791	124.941	122.087	127.862	Q1	Q2	0.001915	0.016325	0.908
1247	489	LBX118LA	logLBXSLDSI	log Lactate dehydrogenase LDH (U/L)	Sum of Weights	203202098	.	.	4.82593	0.013653	124.702	121.409	128.084	Q1	Q3	0.011405	0.012816	0.388
1248	489	LBX118LA	logLBXSLDSI	log Lactate dehydrogenase LDH (U/L)	Weighted Mean of logLBXSLDSI	4.8323	.	.	4.81644	0.01087	123.524	120.92	126.184	Q1	Q4	-0.011683	0.01963	0.561
1249	489	LBX118LA	logLBXSLDSI	log Lactate dehydrogenase LDH (U/L)	Weighted Sum of logLBXSLDSI	981933825	.	.	4.83953	0.017968	126.409	122.035	130.94	Q2	Q3	0.009489	0.014653	0.527
1250	489	LBX118LA	logLBXSLDSI	log Lactate dehydrogenase LDH (U/L)			.	.	.	.	.	.	.	Q2	Q4	-0.013599	0.01717	0.441
1251	489	LBX118LA	logLBXSLDSI	log Lactate dehydrogenase LDH (U/L)			.	.	.	.	.	.	.	Q3	Q4	-0.023088	0.014724	0.138
N = 6
test=490
Obs	test	IV	DV	DVLabel	Label	Value	F Value	prob F	Estimate	SE	GeoMeanEst	LCI	UCI	complevel1	complevel2	diff_estimate	diff_stderr	probt	F_sigflag	Comp_sigflag
1252	490	LBX118LA	logLBDSPHSI	log Phosphorus (mmol/L)	Number of Observations	1886	5.81075	0.0076722	0.24337	0.005991	1.276	1.261	1.291	Q1	Q2	0.031622	0.010498	0.009	**	**
1253	490	LBX118LA	logLBDSPHSI	log Phosphorus (mmol/L)	Sum of Weights	203347229	.	.	0.21174	0.00913	1.236	1.214	1.258	Q1	Q3	0.032286	0.008121	0.001		**
1254	490	LBX118LA	logLBDSPHSI	log Phosphorus (mmol/L)	Weighted Mean of logLBDSPHSI	0.21289	.	.	0.21108	0.006758	1.235	1.219	1.251	Q1	Q4	0.026859	0.01331	0.062		*
1255	490	LBX118LA	logLBDSPHSI	log Phosphorus (mmol/L)	Weighted Sum of logLBDSPHSI	43291132	.	.	0.21651	0.010235	1.242	1.217	1.267	Q2	Q3	0.000664	0.009393	0.945
1256	490	LBX118LA	logLBDSPHSI	log Phosphorus (mmol/L)			.	.	.	.	.	.	.	Q2	Q4	-0.004763	0.013815	0.735
1257	490	LBX118LA	logLBDSPHSI	log Phosphorus (mmol/L)			.	.	.	.	.	.	.	Q3	Q4	-0.005427	0.013315	0.689
N = 6
test=491
Obs	test	IV	DV	DVLabel	Label	Value	F Value	prob F	Estimate	SE	GeoMeanEst	LCI	UCI	complevel1	complevel2	diff_estimate	diff_stderr	probt	F_sigflag	Comp_sigflag
1258	491	LBX118LA	logLBDSTBSI	log Bilirubin, total (umol/L)	Number of Observations	1886	22.6111	8.074e-06	2.39934	0.029208	11.016	10.403	11.665	Q1	Q2	-0.17704	0.022136	0	**	**
1259	491	LBX118LA	logLBDSTBSI	log Bilirubin, total (umol/L)	Sum of Weights	203347229	.	.	2.57639	0.028054	13.15	12.446	13.893	Q1	Q3	-0.14133	0.036726	0.002		**
1260	491	LBX118LA	logLBDSTBSI	log Bilirubin, total (umol/L)	Weighted Mean of logLBDSTBSI	2.52402	.	.	2.54067	0.023339	12.688	12.121	13.282	Q1	Q4	-0.15838	0.054606	0.011		*
1261	491	LBX118LA	logLBDSTBSI	log Bilirubin, total (umol/L)	Weighted Sum of logLBDSTBSI	513252655	.	.	2.55772	0.03326	12.906	12.092	13.776	Q2	Q3	0.03572	0.031397	0.273
1262	491	LBX118LA	logLBDSTBSI	log Bilirubin, total (umol/L)			.	.	.	.	.	.	.	Q2	Q4	0.01867	0.046151	0.692
1263	491	LBX118LA	logLBDSTBSI	log Bilirubin, total (umol/L)			.	.	.	.	.	.	.	Q3	Q4	-0.01705	0.040852	0.682
N = 6
test=492
Obs	test	IV	DV	DVLabel	Label	Value	F Value	prob F	Estimate	SE	GeoMeanEst	LCI	UCI	complevel1	complevel2	diff_estimate	diff_stderr	probt	F_sigflag	Comp_sigflag
1264	492	LBX118LA	logLBDSTPSI	log Total protein (g/L)	Number of Observations	1886	0.35306	0.7876	4.27217	0.0038049	71.677	71.144	72.213	Q1	Q2	-0.00248283	0.00553376	0.66
1265	492	LBX118LA	logLBDSTPSI	log Total protein (g/L)	Sum of Weights	203293778	.	.	4.27465	0.0045421	71.855	71.218	72.497	Q1	Q3	-0.00449478	0.00630988	0.487
1266	492	LBX118LA	logLBDSTPSI	log Total protein (g/L)	Weighted Mean of logLBDSTPSI	4.27389	.	.	4.27666	0.00497606	72	71.301	72.705	Q1	Q4	-0.00797616	0.00830912	0.352
1267	492	LBX118LA	logLBDSTPSI	log Total protein (g/L)	Weighted Sum of logLBDSTPSI	868855805	.	.	4.28014	0.00646775	72.251	71.341	73.172	Q2	Q3	-0.00201195	0.00595839	0.74
1268	492	LBX118LA	logLBDSTPSI	log Total protein (g/L)			.	.	.	.	.	.	.	Q2	Q4	-0.00549333	0.0087986	0.542
1269	492	LBX118LA	logLBDSTPSI	log Total protein (g/L)			.	.	.	.	.	.	.	Q3	Q4	-0.00348138	0.00479621	0.479
N = 6
test=493
Obs	test	IV	DV	DVLabel	Label	Value	F Value	prob F	Estimate	SE	GeoMeanEst	LCI	UCI	complevel1	complevel2	diff_estimate	diff_stderr	probt	F_sigflag	Comp_sigflag
1270	493	LBX118LA	logLBDSTRSI	log Triglycerides (mmol/L)	Number of Observations	1887	2.60439	0.090215	0.24833	0.055277	1.282	1.15	1.429	Q1	Q2	0.07145	0.05418	0.207	!
1271	493	LBX118LA	logLBDSTRSI	log Triglycerides (mmol/L)	Sum of Weights	203438908	.	.	0.17688	0.026966	1.193	1.132	1.258	Q1	Q3	0.14328	0.05916	0.029		*
1272	493	LBX118LA	logLBDSTRSI	log Triglycerides (mmol/L)	Weighted Mean of logLBDSTRSI	0.18307	.	.	0.10504	0.025429	1.111	1.057	1.168	Q1	Q4	0.11935	0.099932	0.251
1273	493	LBX118LA	logLBDSTRSI	log Triglycerides (mmol/L)	Weighted Sum of logLBDSTRSI	37243398	.	.	0.12897	0.05625	1.138	1.019	1.27	Q2	Q3	0.07184	0.043477	0.119
1274	493	LBX118LA	logLBDSTRSI	log Triglycerides (mmol/L)			.	.	.	.	.	.	.	Q2	Q4	0.04791	0.072252	0.517
1275	493	LBX118LA	logLBDSTRSI	log Triglycerides (mmol/L)			.	.	.	.	.	.	.	Q3	Q4	-0.02393	0.061484	0.703
N = 6
test=494
Obs	test	IV	DV	DVLabel	Label	Value	F Value	prob F	Estimate	SE	GeoMeanEst	LCI	UCI	complevel1	complevel2	diff_estimate	diff_stderr	probt	F_sigflag	Comp_sigflag
1276	494	LBX118LA	logLBDSUASI	log Uric acid (umol/L)	Number of Observations	1886	3.19935	0.053832	5.69845	0.012051	298.405	291.44	305.538	Q1	Q2	-0.030888	0.019404	0.132	!
1277	494	LBX118LA	logLBDSUASI	log Uric acid (umol/L)	Sum of Weights	203347229	.	.	5.72934	0.01331	307.766	299.841	315.901	Q1	Q3	-0.012777	0.016862	0.46
1278	494	LBX118LA	logLBDSUASI	log Uric acid (umol/L)	Weighted Mean of logLBDSUASI	5.725	.	.	5.71123	0.009997	302.243	296.378	308.223	Q1	Q4	-0.05383	0.027445	0.069		*
1279	494	LBX118LA	logLBDSUASI	log Uric acid (umol/L)	Weighted Sum of logLBDSUASI	1164162573	.	.	5.75228	0.024829	314.909	299.951	330.613	Q2	Q3	0.018111	0.016727	0.296
1280	494	LBX118LA	logLBDSUASI	log Uric acid (umol/L)			.	.	.	.	.	.	.	Q2	Q4	-0.022943	0.034989	0.522
1281	494	LBX118LA	logLBDSUASI	log Uric acid (umol/L)			.	.	.	.	.	.	.	Q3	Q4	-0.041054	0.026038	0.136
N = 6
test=495
Obs	test	IV	DV	DVLabel	Label	Value	F Value	prob F	Estimate	SE	GeoMeanEst	LCI	UCI	complevel1	complevel2	diff_estimate	diff_stderr	probt	F_sigflag	Comp_sigflag
1282	495	LBX118LA	logLBDSCRSI	log Creatinine (umol/L)	Number of Observations	1887	4.62553	0.017527	4.32308	0.016356	75.421	73.041	77.878	Q1	Q2	-0.006358	0.013674	0.649	*
1283	495	LBX118LA	logLBDSCRSI	log Creatinine (umol/L)	Sum of Weights	203438908	.	.	4.32944	0.007936	75.902	74.73	77.092	Q1	Q3	0.017952	0.02214	0.43
1284	495	LBX118LA	logLBDSCRSI	log Creatinine (umol/L)	Weighted Mean of logLBDSCRSI	4.31621	.	.	4.30513	0.009387	74.079	72.728	75.454	Q1	Q4	0.059215	0.029098	0.06		*
1285	495	LBX118LA	logLBDSCRSI	log Creatinine (umol/L)	Weighted Sum of logLBDSCRSI	878084565	.	.	4.26387	0.016907	71.084	68.767	73.479	Q2	Q3	0.02431	0.012786	0.077
1286	495	LBX118LA	logLBDSCRSI	log Creatinine (umol/L)			.	.	.	.	.	.	.	Q2	Q4	0.065573	0.02068	0.006		**
1287	495	LBX118LA	logLBDSCRSI	log Creatinine (umol/L)			.	.	.	.	.	.	.	Q3	Q4	0.041263	0.01605	0.021		*
N = 6
test=496
Obs	test	IV	DV	DVLabel	Label	Value	F Value	prob F	Estimate	SE	GeoMeanEst	LCI	UCI	complevel1	complevel2	diff_estimate	diff_stderr	probt	F_sigflag	Comp_sigflag
1288	496	LBX118LA	logLBXSNASI	log Sodium (mmol/L)	Number of Observations	1886	0.85451	0.4858	4.93558	0.00165098	139.154	138.704	139.605	Q1	Q2	-0.000219251	0.00110525	0.845
1289	496	LBX118LA	logLBXSNASI	log Sodium (mmol/L)	Sum of Weights	203293778	.	.	4.9358	0.00167329	139.184	138.729	139.642	Q1	Q3	-0.000166437	0.0012709	0.898
1290	496	LBX118LA	logLBXSNASI	log Sodium (mmol/L)	Weighted Mean of logLBXSNASI	4.93553	.	.	4.93575	0.00169671	139.177	138.715	139.641	Q1	Q4	0.00135707	0.000960536	0.178
1291	496	LBX118LA	logLBXSNASI	log Sodium (mmol/L)	Weighted Sum of logLBXSNASI	1003362838	.	.	4.93422	0.00168697	138.965	138.506	139.425	Q2	Q3	5.2814e-05	0.00102541	0.96
1292	496	LBX118LA	logLBXSNASI	log Sodium (mmol/L)			.	.	.	.	.	.	.	Q2	Q4	0.00157632	0.00117882	0.201
1293	496	LBX118LA	logLBXSNASI	log Sodium (mmol/L)			.	.	.	.	.	.	.	Q3	Q4	0.0015235	0.00138146	0.287
N = 6
test=497
Obs	test	IV	DV	DVLabel	Label	Value	F Value	prob F	Estimate	SE	GeoMeanEst	LCI	UCI	complevel1	complevel2	diff_estimate	diff_stderr	probt	F_sigflag	Comp_sigflag
1294	497	LBX118LA	logLBXSKSI	log Potassium (mmol/L)	Number of Observations	1886	7.24838	0.00312795	1.39185	0.00606096	4.022	3.975	4.07	Q1	Q2	0.001275	0.00904498	0.89	**
1295	497	LBX118LA	logLBXSKSI	log Potassium (mmol/L)	Sum of Weights	203347229	.	.	1.39058	0.00586902	4.017	3.971	4.064	Q1	Q3	0.020272	0.00779068	0.02		*
1296	497	LBX118LA	logLBXSKSI	log Potassium (mmol/L)	Weighted Mean of logLBXSKSI	1.38309	.	.	1.37158	0.00615217	3.942	3.894	3.989	Q1	Q4	0.020441	0.00792943	0.021		*
1297	497	LBX118LA	logLBXSKSI	log Potassium (mmol/L)	Weighted Sum of logLBXSKSI	281247339	.	.	1.37141	0.00400523	3.941	3.91	3.972	Q2	Q3	0.018996	0.0055224	0.004		**
1298	497	LBX118LA	logLBXSKSI	log Potassium (mmol/L)			.	.	.	.	.	.	.	Q2	Q4	0.019166	0.00588937	0.005		**
1299	497	LBX118LA	logLBXSKSI	log Potassium (mmol/L)			.	.	.	.	.	.	.	Q3	Q4	0.000169	0.00511682	0.974
N = 6
test=498
Obs	test	IV	DV	DVLabel	Label	Value	F Value	prob F	Estimate	SE	GeoMeanEst	LCI	UCI	complevel1	complevel2	diff_estimate	diff_stderr	probt	F_sigflag	Comp_sigflag
1300	498	LBX118LA	logLBXSCLSI	log Chloride (mmol/L)	Number of Observations	1887	1.26991	0.32039	4.64068	0.00390964	103.615	102.824	104.412	Q1	Q2	-0.00136104	0.00226763	0.557
1301	498	LBX118LA	logLBXSCLSI	log Chloride (mmol/L)	Sum of Weights	203438908	.	.	4.64205	0.00376113	103.756	102.994	104.524	Q1	Q3	-0.000669709	0.00163931	0.689
1302	498	LBX118LA	logLBXSCLSI	log Chloride (mmol/L)	Weighted Mean of logLBXSCLSI	4.64041	.	.	4.64135	0.00357111	103.685	102.961	104.413	Q1	Q4	0.00204265	0.00280283	0.477
1303	498	LBX118LA	logLBXSCLSI	log Chloride (mmol/L)	Weighted Sum of logLBXSCLSI	944039135	.	.	4.63864	0.00363686	103.404	102.669	104.144	Q2	Q3	0.00069133	0.00215016	0.752
1304	498	LBX118LA	logLBXSCLSI	log Chloride (mmol/L)			.	.	.	.	.	.	.	Q2	Q4	0.00340369	0.00244015	0.183
1305	498	LBX118LA	logLBXSCLSI	log Chloride (mmol/L)			.	.	.	.	.	.	.	Q3	Q4	0.00271236	0.00194217	0.183
N = 6
test=499
Obs	test	IV	DV	DVLabel	Label	Value	F Value	prob F	Estimate	SE	GeoMeanEst	LCI	UCI	complevel1	complevel2	diff_estimate	diff_stderr	probt	F_sigflag	Comp_sigflag
1306	499	LBX118LA	logLBXSOSSI	log Osmolality (mmol/Kg)	Number of Observations	1886	0.10783	0.95421	5.62412	0.0018921	277.028	276.002	278.057	Q1	Q2	-5.6027e-05	0.000993631	0.956
1307	499	LBX118LA	logLBXSOSSI	log Osmolality (mmol/Kg)	Sum of Weights	203293778	.	.	5.62417	0.00192587	277.043	276	278.091	Q1	Q3	-0.000697976	0.00133611	0.609
1308	499	LBX118LA	logLBXSOSSI	log Osmolality (mmol/Kg)	Weighted Mean of logLBXSOSSI	5.62521	.	.	5.62482	0.00209556	277.221	276.085	278.362	Q1	Q4	-0.000222877	0.00128673	0.865
1309	499	LBX118LA	logLBXSOSSI	log Osmolality (mmol/Kg)	Weighted Sum of logLBXSOSSI	1143570601	.	.	5.62434	0.00207049	277.09	275.967	278.216	Q2	Q3	-0.000641949	0.00126822	0.62
1310	499	LBX118LA	logLBXSOSSI	log Osmolality (mmol/Kg)			.	.	.	.	.	.	.	Q2	Q4	-0.000166849	0.00146933	0.911
1311	499	LBX118LA	logLBXSOSSI	log Osmolality (mmol/Kg)			.	.	.	.	.	.	.	Q3	Q4	0.0004751	0.00169909	0.784
N = 6
test=500
Obs	test	IV	DV	DVLabel	Label	Value	F Value	prob F	Estimate	SE	GeoMeanEst	LCI	UCI	complevel1	complevel2	diff_estimate	diff_stderr	probt	F_sigflag	Comp_sigflag
1312	500	LBX118LA	logLBDSGBSI	log Globulin (g/L)	Number of Observations	1886	1.50151	0.25465	3.36246	0.010895	28.86	28.25	29.483	Q1	Q2	0.008301	0.012923	0.53
1313	500	LBX118LA	logLBDSGBSI	log Globulin (g/L)	Sum of Weights	203293778	.	.	3.35416	0.01209	28.622	27.951	29.308	Q1	Q3	0.008162	0.014132	0.572
1314	500	LBX118LA	logLBDSGBSI	log Globulin (g/L)	Weighted Mean of logLBDSGBSI	3.36126	.	.	3.3543	0.009948	28.626	28.073	29.189	Q1	Q4	-0.012831	0.019163	0.513
1315	500	LBX118LA	logLBDSGBSI	log Globulin (g/L)	Weighted Sum of logLBDSGBSI	683322895	.	.	3.37529	0.014545	29.233	28.411	30.078	Q2	Q3	-0.00014	0.015432	0.993
1316	500	LBX118LA	logLBDSGBSI	log Globulin (g/L)			.	.	.	.	.	.	.	Q2	Q4	-0.021132	0.021187	0.334
1317	500	LBX118LA	logLBDSGBSI	log Globulin (g/L)			.	.	.	.	.	.	.	Q3	Q4	-0.020993	0.010903	0.073
N = 6
test=571
Obs	test	IV	DV	DVLabel	Label	Value	F Value	prob F	Estimate	SE	GeoMeanEst	LCI	UCI	complevel1	complevel2	diff_estimate	diff_stderr	probt	F_sigflag	Comp_sigflag
1318	571	LBX156LA	logLBDBANO	log Basophils number	Number of Observations	1870	2.12263	0.14017	-6.80358	0.32658	0.001	0.001	0.002	Q1	Q2	-0.56452	0.38886	0.167
1319	571	LBX156LA	logLBDBANO	log Basophils number	Sum of Weights	202701821	.	.	-6.23906	0.26764	0.002	0.001	0.003	Q1	Q3	0.18194	0.38037	0.639
1320	571	LBX156LA	logLBDBANO	log Basophils number	Weighted Mean of logLBDBANO	-6.7599	.	.	-6.98551	0.18041	0.001	0.001	0.001	Q1	Q4	0.08953	0.46503	0.85
1321	571	LBX156LA	logLBDBANO	log Basophils number	Weighted Sum of logLBDBANO	-1370240000	.	.	-6.8931	0.2878	0.001	0.001	0.002	Q2	Q3	0.74646	0.31166	0.03		*
1322	571	LBX156LA	logLBDBANO	log Basophils number			.	.	.	.	.	.	.	Q2	Q4	0.65404	0.46327	0.178
1323	571	LBX156LA	logLBDBANO	log Basophils number			.	.	.	.	.	.	.	Q3	Q4	-0.09241	0.31127	0.771
N = 6
test=572
Obs	test	IV	DV	DVLabel	Label	Value	F Value	prob F	Estimate	SE	GeoMeanEst	LCI	UCI	complevel1	complevel2	diff_estimate	diff_stderr	probt	F_sigflag	Comp_sigflag
1324	572	LBX156LA	logLBDEONO	log Eosinophils number	Number of Observations	1764	1.0398	0.40342	-1.71276	0.066685	0.18	0.158	0.206	Q1	Q2	-0.05208	0.075122	0.499
1325	572	LBX156LA	logLBDEONO	log Eosinophils number	Sum of Weights	193461092	.	.	-1.66069	0.052216	0.19	0.172	0.21	Q1	Q3	0.04697	0.075764	0.545
1326	572	LBX156LA	logLBDEONO	log Eosinophils number	Weighted Mean of logLBDEONO	-1.72896	.	.	-1.75974	0.03462	0.172	0.161	0.184	Q1	Q4	0.06675	0.081797	0.427
1327	572	LBX156LA	logLBDEONO	log Eosinophils number	Weighted Sum of logLBDEONO	-334486455	.	.	-1.77952	0.026659	0.169	0.16	0.178	Q2	Q3	0.09905	0.069657	0.175
1328	572	LBX156LA	logLBDEONO	log Eosinophils number			.	.	.	.	.	.	.	Q2	Q4	0.11883	0.067395	0.098
1329	572	LBX156LA	logLBDEONO	log Eosinophils number			.	.	.	.	.	.	.	Q3	Q4	0.01978	0.045509	0.67
N = 6
test=573
Obs	test	IV	DV	DVLabel	Label	Value	F Value	prob F	Estimate	SE	GeoMeanEst	LCI	UCI	complevel1	complevel2	diff_estimate	diff_stderr	probt	F_sigflag	Comp_sigflag
1330	573	LBX156LA	logLBDLYMNO	log Lymphocyte number	Number of Observations	1870	1.57639	0.23659	0.72928	0.030329	2.074	1.954	2.201	Q1	Q2	0.000947	0.020274	0.963
1331	573	LBX156LA	logLBDLYMNO	log Lymphocyte number	Sum of Weights	202701821	.	.	0.72833	0.020299	2.072	1.991	2.156	Q1	Q3	0.047881	0.039336	0.242
1332	573	LBX156LA	logLBDLYMNO	log Lymphocyte number	Weighted Mean of logLBDLYMNO	0.6813	.	.	0.6814	0.01884	1.977	1.905	2.051	Q1	Q4	0.087099	0.044265	0.068		*
1333	573	LBX156LA	logLBDLYMNO	log Lymphocyte number	Weighted Sum of logLBDLYMNO	138100387	.	.	0.64218	0.025215	1.901	1.809	1.997	Q2	Q3	0.046934	0.027934	0.114
1334	573	LBX156LA	logLBDLYMNO	log Lymphocyte number			.	.	.	.	.	.	.	Q2	Q4	0.086153	0.039667	0.046		*
1335	573	LBX156LA	logLBDLYMNO	log Lymphocyte number			.	.	.	.	.	.	.	Q3	Q4	0.039218	0.02502	0.138
N = 6
test=574
Obs	test	IV	DV	DVLabel	Label	Value	F Value	prob F	Estimate	SE	GeoMeanEst	LCI	UCI	complevel1	complevel2	diff_estimate	diff_stderr	probt	F_sigflag	Comp_sigflag
1336	574	LBX156LA	logLBDMONO	log Monocyte number	Number of Observations	1870	0.45452	0.71798	-0.65207	0.029821	0.521	0.491	0.552	Q1	Q2	-0.002189	0.018101	0.905
1337	574	LBX156LA	logLBDMONO	log Monocyte number	Sum of Weights	202701821	.	.	-0.64988	0.023178	0.522	0.499	0.546	Q1	Q3	0.029606	0.032999	0.384
1338	574	LBX156LA	logLBDMONO	log Monocyte number	Weighted Mean of logLBDMONO	-0.67044	.	.	-0.68168	0.019699	0.506	0.487	0.526	Q1	Q4	0.033037	0.04107	0.434
1339	574	LBX156LA	logLBDMONO	log Monocyte number	Weighted Sum of logLBDMONO	-135899189	.	.	-0.68511	0.023505	0.504	0.481	0.528	Q2	Q3	0.031794	0.027611	0.268
1340	574	LBX156LA	logLBDMONO	log Monocyte number			.	.	.	.	.	.	.	Q2	Q4	0.035225	0.039201	0.383
1341	574	LBX156LA	logLBDMONO	log Monocyte number			.	.	.	.	.	.	.	Q3	Q4	0.003431	0.029108	0.908
N = 6
test=575
Obs	test	IV	DV	DVLabel	Label	Value	F Value	prob F	Estimate	SE	GeoMeanEst	LCI	UCI	complevel1	complevel2	diff_estimate	diff_stderr	probt	F_sigflag	Comp_sigflag
1342	575	LBX156LA	logLBDNENO	log Segmented neutrophils number	Number of Observations	1870	2.84872	0.07271	1.44745	0.034066	4.252	3.978	4.546	Q1	Q2	-0.00428	0.026528	0.874	!
1343	575	LBX156LA	logLBDNENO	log Segmented neutrophils number	Sum of Weights	202701821	.	.	1.45173	0.034116	4.271	3.994	4.566	Q1	Q3	0.0737	0.039434	0.081
1344	575	LBX156LA	logLBDNENO	log Segmented neutrophils number	Weighted Mean of logLBDNENO	1.3859	.	.	1.37376	0.014682	3.95	3.838	4.065	Q1	Q4	0.13102	0.047098	0.014		*
1345	575	LBX156LA	logLBDNENO	log Segmented neutrophils number	Weighted Sum of logLBDNENO	280923640	.	.	1.31643	0.028402	3.73	3.528	3.944	Q2	Q3	0.07798	0.040056	0.071
1346	575	LBX156LA	logLBDNENO	log Segmented neutrophils number			.	.	.	.	.	.	.	Q2	Q4	0.1353	0.048181	0.013		*
1347	575	LBX156LA	logLBDNENO	log Segmented neutrophils number			.	.	.	.	.	.	.	Q3	Q4	0.05732	0.029993	0.075
N = 6
test=576
Obs	test	IV	DV	DVLabel	Label	Value	F Value	prob F	Estimate	SE	GeoMeanEst	LCI	UCI	complevel1	complevel2	diff_estimate	diff_stderr	probt	F_sigflag	Comp_sigflag
1348	576	LBX156LA	logLBXBAPCT	log Basophils percent (%)	Number of Observations	1870	0.86863	0.47899	-1.01963	0.24304	0.361	0.224	0.581	Q1	Q2	-0.31344	0.23197	0.197
1349	576	LBX156LA	logLBXBAPCT	log Basophils percent (%)	Sum of Weights	202701821	.	.	-0.70619	0.06404	0.494	0.435	0.56	Q1	Q3	-0.2716	0.25609	0.306
1350	576	LBX156LA	logLBXBAPCT	log Basophils percent (%)	Weighted Mean of logLBXBAPCT	-0.75042	.	.	-0.74804	0.07389	0.473	0.409	0.547	Q1	Q4	-0.32053	0.31642	0.327
1351	576	LBX156LA	logLBXBAPCT	log Basophils percent (%)	Weighted Sum of logLBXBAPCT	-152111775	.	.	-0.6991	0.14328	0.497	0.375	0.658	Q2	Q3	0.04184	0.07826	0.601
1352	576	LBX156LA	logLBXBAPCT	log Basophils percent (%)			.	.	.	.	.	.	.	Q2	Q4	-0.00709	0.18554	0.97
1353	576	LBX156LA	logLBXBAPCT	log Basophils percent (%)			.	.	.	.	.	.	.	Q3	Q4	-0.04894	0.14573	0.742
N = 6
test=577
Obs	test	IV	DV	DVLabel	Label	Value	F Value	prob F	Estimate	SE	GeoMeanEst	LCI	UCI	complevel1	complevel2	diff_estimate	diff_stderr	probt	F_sigflag	Comp_sigflag
1354	577	LBX156LA	logLBXCD4	log CD4 counts (cells/mm3)	Number of Observations	10	.	.	5.85655	0	349.515	349.515	349.515	Q2	Q3	-0.7112	0	.
1355	577	LBX156LA	logLBXCD4	log CD4 counts (cells/mm3)	Sum of Weights	1.44035e+06	.	.	6.56775	0	711.764	711.764	711.764	.	.	.	.	.
1356	577	LBX156LA	logLBXCD4	log CD4 counts (cells/mm3)	Weighted Mean of logLBXCD4	6.28731	.	.	.	.	.	.	.	.	.	.	.	.
1357	577	LBX156LA	logLBXCD4	log CD4 counts (cells/mm3)	Weighted Sum of logLBXCD4	9.05596e+06	.	.	.	.	.	.	.	.	.	.	.	.
N = 4
test=578
Obs	test	IV	DV	DVLabel	Label	Value	F Value	prob F	Estimate	SE	GeoMeanEst	LCI	UCI	complevel1	complevel2	diff_estimate	diff_stderr	probt	F_sigflag	Comp_sigflag
1358	578	LBX156LA	logLBXCD8	log CD8 counts (cells/mm3)	Number of Observations	10	.	.	5.82343	0	338.129	338.129	338.129	Q2	Q3	-0.42805	0	.
1359	578	LBX156LA	logLBXCD8	log CD8 counts (cells/mm3)	Sum of Weights	1.44035e+06	.	.	6.25147	0	518.777	518.777	518.777	.	.	.	.	.
1360	578	LBX156LA	logLBXCD8	log CD8 counts (cells/mm3)	Weighted Mean of logLBXCD8	6.29482	.	.	.	.	.	.	.	.	.	.	.	.
1361	578	LBX156LA	logLBXCD8	log CD8 counts (cells/mm3)	Weighted Sum of logLBXCD8	9.06678e+06	.	.	.	.	.	.	.	.	.	.	.	.
N = 4
test=579
Obs	test	IV	DV	DVLabel	Label	Value	F Value	prob F	Estimate	SE	GeoMeanEst	LCI	UCI	complevel1	complevel2	diff_estimate	diff_stderr	probt	F_sigflag	Comp_sigflag
1362	579	LBX156LA	logLBXCRP	log C-reactive protein(mg/dL)	Number of Observations	1880	5.76123	0.0079283	-1.62502	0.1188	0.197	0.156	0.249	Q1	Q2	0.06079	0.11551	0.606	**
1363	579	LBX156LA	logLBXCRP	log C-reactive protein(mg/dL)	Sum of Weights	203458375	.	.	-1.68581	0.06835	0.185	0.162	0.212	Q1	Q3	0.24209	0.1486	0.124
1364	579	LBX156LA	logLBXCRP	log C-reactive protein(mg/dL)	Weighted Mean of logLBXCRP	-1.84214	.	.	-1.86711	0.05968	0.155	0.138	0.174	Q1	Q4	0.6741	0.20016	0.004		**
1365	579	LBX156LA	logLBXCRP	log C-reactive protein(mg/dL)	Weighted Sum of logLBXCRP	-374799241	.	.	-2.29912	0.10308	0.1	0.082	0.123	Q2	Q3	0.18129	0.09686	0.081
1366	579	LBX156LA	logLBXCRP	log C-reactive protein(mg/dL)			.	.	.	.	.	.	.	Q2	Q4	0.6133	0.15374	0.001		**
1367	579	LBX156LA	logLBXCRP	log C-reactive protein(mg/dL)			.	.	.	.	.	.	.	Q3	Q4	0.43201	0.11255	0.002		**
N = 6
test=580
Obs	test	IV	DV	DVLabel	Label	Value	F Value	prob F	Estimate	SE	GeoMeanEst	LCI	UCI	complevel1	complevel2	diff_estimate	diff_stderr	probt	F_sigflag	Comp_sigflag
1368	580	LBX156LA	logLBXEOPCT	log Eosinophils percent (%)	Number of Observations	1870	0.41962	0.74157	0.81575	0.080226	2.261	1.932	2.646	Q1	Q2	-0.073957	0.08631	0.405
1369	580	LBX156LA	logLBXEOPCT	log Eosinophils percent (%)	Sum of Weights	202701821	.	.	0.88971	0.056302	2.434	2.18	2.718	Q1	Q3	-0.000965	0.08393	0.991
1370	580	LBX156LA	logLBXEOPCT	log Eosinophils percent (%)	Weighted Mean of logLBXEOPCT	0.84578	.	.	0.81672	0.03301	2.263	2.121	2.414	Q1	Q4	-0.017066	0.10798	0.877
1371	580	LBX156LA	logLBXEOPCT	log Eosinophils percent (%)	Weighted Sum of logLBXEOPCT	171441498	.	.	0.83282	0.036563	2.3	2.141	2.471	Q2	Q3	0.072992	0.07139	0.323
1372	580	LBX156LA	logLBXEOPCT	log Eosinophils percent (%)			.	.	.	.	.	.	.	Q2	Q4	0.056892	0.08267	0.502
1373	580	LBX156LA	logLBXEOPCT	log Eosinophils percent (%)			.	.	.	.	.	.	.	Q3	Q4	-0.016101	0.04715	0.737
N = 6
test=581
Obs	test	IV	DV	DVLabel	Label	Value	F Value	prob F	Estimate	SE	GeoMeanEst	LCI	UCI	complevel1	complevel2	diff_estimate	diff_stderr	probt	F_sigflag	Comp_sigflag
1374	581	LBX156LA	logLBXHCT	log Hematocrit (%)	Number of Observations	1880	1.51281	0.25184	3.75362	0.00765619	42.675	42.04	43.32	Q1	Q2	-0.002572	0.00606513	0.678
1375	581	LBX156LA	logLBXHCT	log Hematocrit (%)	Sum of Weights	203458375	.	.	3.75619	0.00598367	42.785	42.286	43.29	Q1	Q3	-0.005508	0.00700733	0.444
1376	581	LBX156LA	logLBXHCT	log Hematocrit (%)	Weighted Mean of logLBXHCT	3.75303	.	.	3.75913	0.00441732	42.911	42.541	43.284	Q1	Q4	0.005139	0.00703176	0.476
1377	581	LBX156LA	logLBXHCT	log Hematocrit (%)	Weighted Sum of logLBXHCT	763585932	.	.	3.74848	0.00559778	42.457	41.993	42.925	Q2	Q3	-0.002936	0.00497004	0.564
1378	581	LBX156LA	logLBXHCT	log Hematocrit (%)			.	.	.	.	.	.	.	Q2	Q4	0.007711	0.00596909	0.216
1379	581	LBX156LA	logLBXHCT	log Hematocrit (%)			.	.	.	.	.	.	.	Q3	Q4	0.010646	0.00499904	0.05		*
N = 6
test=582
Obs	test	IV	DV	DVLabel	Label	Value	F Value	prob F	Estimate	SE	GeoMeanEst	LCI	UCI	complevel1	complevel2	diff_estimate	diff_stderr	probt	F_sigflag	Comp_sigflag
1380	582	LBX156LA	logLBXHGB	log Hemoglobin (g/dL)	Number of Observations	1880	1.78793	0.19263	2.67129	0.00752391	14.459	14.247	14.673	Q1	Q2	-0.004461	0.00602777	0.471
1381	582	LBX156LA	logLBXHGB	log Hemoglobin (g/dL)	Sum of Weights	203458375	.	.	2.67575	0.0066679	14.523	14.335	14.714	Q1	Q3	-0.007108	0.00617181	0.267
1382	582	LBX156LA	logLBXHGB	log Hemoglobin (g/dL)	Weighted Mean of logLBXHGB	2.67166	.	.	2.6784	0.00475147	14.562	14.427	14.698	Q1	Q4	0.004666	0.00684375	0.506
1383	582	LBX156LA	logLBXHGB	log Hemoglobin (g/dL)	Weighted Sum of logLBXHGB	543571450	.	.	2.66662	0.00580076	14.391	14.229	14.556	Q2	Q3	-0.002647	0.00602489	0.667
1384	582	LBX156LA	logLBXHGB	log Hemoglobin (g/dL)			.	.	.	.	.	.	.	Q2	Q4	0.009127	0.00744593	0.239
1385	582	LBX156LA	logLBXHGB	log Hemoglobin (g/dL)			.	.	.	.	.	.	.	Q3	Q4	0.011774	0.00522878	0.04		*
N = 6
test=583
Obs	test	IV	DV	DVLabel	Label	Value	F Value	prob F	Estimate	SE	GeoMeanEst	LCI	UCI	complevel1	complevel2	diff_estimate	diff_stderr	probt	F_sigflag	Comp_sigflag
1386	583	LBX156LA	logLBXLYPCT	log Lymphocyte percent (%)	Number of Observations	1870	0.34549	0.79289	3.3465	0.022385	28.403	27.184	29.677	Q1	Q2	0.003409	0.025697	0.896
1387	583	LBX156LA	logLBXLYPCT	log Lymphocyte percent (%)	Sum of Weights	202701821	.	.	3.34309	0.019863	28.306	27.226	29.43	Q1	Q3	-0.022006	0.033096	0.516
1388	583	LBX156LA	logLBXLYPCT	log Lymphocyte percent (%)	Weighted Mean of logLBXLYPCT	3.35624	.	.	3.3685	0.013997	29.035	28.249	29.843	Q1	Q4	-0.029125	0.034023	0.405
1389	583	LBX156LA	logLBXLYPCT	log Lymphocyte percent (%)	Weighted Sum of logLBXLYPCT	680316807	.	.	3.37562	0.01937	29.242	28.153	30.374	Q2	Q3	-0.025415	0.026715	0.357
1390	583	LBX156LA	logLBXLYPCT	log Lymphocyte percent (%)			.	.	.	.	.	.	.	Q2	Q4	-0.032534	0.034196	0.356
1391	583	LBX156LA	logLBXLYPCT	log Lymphocyte percent (%)			.	.	.	.	.	.	.	Q3	Q4	-0.007119	0.020002	0.727
N = 6
test=584
Obs	test	IV	DV	DVLabel	Label	Value	F Value	prob F	Estimate	SE	GeoMeanEst	LCI	UCI	complevel1	complevel2	diff_estimate	diff_stderr	probt	F_sigflag	Comp_sigflag
1392	584	LBX156LA	logLBXMC	log MCHC (g/dL)	Number of Observations	1880	0.43391	0.73186	3.52243	0.0046715	33.867	33.558	34.178	Q1	Q2	-0.00222258	0.00196487	0.276
1393	584	LBX156LA	logLBXMC	log MCHC (g/dL)	Sum of Weights	203458375	.	.	3.52465	0.00468259	33.942	33.632	34.255	Q1	Q3	-0.00141918	0.00256007	0.588
1394	584	LBX156LA	logLBXMC	log MCHC (g/dL)	Weighted Mean of logLBXMC	3.52336	.	.	3.52385	0.00427843	33.915	33.631	34.2	Q1	Q4	-0.000321476	0.00381702	0.934
1395	584	LBX156LA	logLBXMC	log MCHC (g/dL)	Weighted Sum of logLBXMC	716857887	.	.	3.52275	0.00430047	33.877	33.593	34.164	Q2	Q3	0.000803404	0.0022943	0.731
1396	584	LBX156LA	logLBXMC	log MCHC (g/dL)			.	.	.	.	.	.	.	Q2	Q4	0.00190111	0.00397649	0.639
1397	584	LBX156LA	logLBXMC	log MCHC (g/dL)			.	.	.	.	.	.	.	Q3	Q4	0.0010977	0.00256726	0.675
N = 6
test=585
Obs	test	IV	DV	DVLabel	Label	Value	F Value	prob F	Estimate	SE	GeoMeanEst	LCI	UCI	complevel1	complevel2	diff_estimate	diff_stderr	probt	F_sigflag	Comp_sigflag
1398	585	LBX156LA	logLBXMCHSI	log Mean cell hemoglobin (pg)	Number of Observations	1880	7.45814	0.002767	3.40233	0.00416412	30.034	29.79	30.28	Q1	Q2	-0.016305	0.007116	0.037	**	*
1399	585	LBX156LA	logLBXMCHSI	log Mean cell hemoglobin (pg)	Sum of Weights	203458375	.	.	3.41863	0.00695278	30.528	30.115	30.947	Q1	Q3	-0.022385	0.006889	0.005		**
1400	585	LBX156LA	logLBXMCHSI	log Mean cell hemoglobin (pg)	Weighted Mean of logLBXMCHSI	3.4229	.	.	3.42471	0.00484658	30.714	30.423	31.007	Q1	Q4	-0.022565	0.00654	0.004		**
1401	585	LBX156LA	logLBXMCHSI	log Mean cell hemoglobin (pg)	Weighted Sum of logLBXMCHSI	696417887	.	.	3.42489	0.00462364	30.719	30.442	30.999	Q2	Q3	-0.00608	0.007095	0.405
1402	585	LBX156LA	logLBXMCHSI	log Mean cell hemoglobin (pg)			.	.	.	.	.	.	.	Q2	Q4	-0.00626	0.010402	0.556
1403	585	LBX156LA	logLBXMCHSI	log Mean cell hemoglobin (pg)			.	.	.	.	.	.	.	Q3	Q4	-0.00018	0.00565	0.975
N = 6
test=586
Obs	test	IV	DV	DVLabel	Label	Value	F Value	prob F	Estimate	SE	GeoMeanEst	LCI	UCI	complevel1	complevel2	diff_estimate	diff_stderr	probt	F_sigflag	Comp_sigflag
1404	586	LBX156LA	logLBXMCVSI	log Mean cell volume (fL)	Number of Observations	1880	5.98127	0.0068592	4.48533	0.00396234	88.706	88.02	89.397	Q1	Q2	-0.014019	0.00613117	0.037	**	*
1405	586	LBX156LA	logLBXMCVSI	log Mean cell volume (fL)	Sum of Weights	203458375	.	.	4.49934	0.00452349	89.958	89.164	90.759	Q1	Q3	-0.020725	0.00599164	0.004		**
1406	586	LBX156LA	logLBXMCVSI	log Mean cell volume (fL)	Weighted Mean of logLBXMCVSI	4.50483	.	.	4.50605	0.00345277	90.563	89.953	91.178	Q1	Q4	-0.022157	0.00558403	0.001		**
1407	586	LBX156LA	logLBXMCVSI	log Mean cell volume (fL)	Weighted Sum of logLBXMCVSI	916545883	.	.	4.50748	0.00354756	90.693	90.065	91.326	Q2	Q3	-0.006705	0.00523705	0.22
1408	586	LBX156LA	logLBXMCVSI	log Mean cell volume (fL)			.	.	.	.	.	.	.	Q2	Q4	-0.008137	0.0071638	0.274
1409	586	LBX156LA	logLBXMCVSI	log Mean cell volume (fL)			.	.	.	.	.	.	.	Q3	Q4	-0.001432	0.0037071	0.705
N = 6
test=587
Obs	test	IV	DV	DVLabel	Label	Value	F Value	prob F	Estimate	SE	GeoMeanEst	LCI	UCI	complevel1	complevel2	diff_estimate	diff_stderr	probt	F_sigflag	Comp_sigflag
1410	587	LBX156LA	logLBXMOPCT	log Monocyte percent (%)	Number of Observations	1870	0.77363	0.52663	1.97402	0.0336	7.2	6.741	7.69	Q1	Q2	0.001681	0.022223	0.941
1411	587	LBX156LA	logLBXMOPCT	log Monocyte percent (%)	Sum of Weights	202701821	.	.	1.97234	0.027767	7.187	6.807	7.589	Q1	Q3	-0.036242	0.031956	0.275
1412	587	LBX156LA	logLBXMOPCT	log Monocyte percent (%)	Weighted Mean of logLBXMOPCT	2.00838	.	.	2.01026	0.018806	7.465	7.195	7.746	Q1	Q4	-0.071688	0.055677	0.217
1413	587	LBX156LA	logLBXMOPCT	log Monocyte percent (%)	Weighted Sum of logLBXMOPCT	407101366	.	.	2.04571	0.02916	7.735	7.305	8.19	Q2	Q3	-0.037924	0.028493	0.203
1414	587	LBX156LA	logLBXMOPCT	log Monocyte percent (%)			.	.	.	.	.	.	.	Q2	Q4	-0.073369	0.051243	0.173
1415	587	LBX156LA	logLBXMOPCT	log Monocyte percent (%)			.	.	.	.	.	.	.	Q3	Q4	-0.035445	0.038828	0.376
N = 6
test=588
Obs	test	IV	DV	DVLabel	Label	Value	F Value	prob F	Estimate	SE	GeoMeanEst	LCI	UCI	complevel1	complevel2	diff_estimate	diff_stderr	probt	F_sigflag	Comp_sigflag
1416	588	LBX156LA	logLBXNEPCT	log Segmented neutrophils percent (%)	Number of Observations	1870	0.41873	0.74218	4.06845	0.014677	58.466	56.808	60.173	Q1	Q2	0.000933	0.015017	0.951
1417	588	LBX156LA	logLBXNEPCT	log Segmented neutrophils percent (%)	Sum of Weights	202701821	.	.	4.06752	0.01019	58.412	57.257	59.59	Q1	Q3	0.009177	0.019619	0.647
1418	588	LBX156LA	logLBXNEPCT	log Segmented neutrophils percent (%)	Weighted Mean of logLBXNEPCT	4.06027	.	.	4.05927	0.008199	57.932	57.009	58.871	Q1	Q4	0.021393	0.022404	0.355
1419	588	LBX156LA	logLBXNEPCT	log Segmented neutrophils percent (%)	Weighted Sum of logLBXNEPCT	823023186	.	.	4.04706	0.012483	57.229	55.846	58.646	Q2	Q3	0.008245	0.014536	0.579
1420	588	LBX156LA	logLBXNEPCT	log Segmented neutrophils percent (%)			.	.	.	.	.	.	.	Q2	Q4	0.020461	0.019132	0.302
1421	588	LBX156LA	logLBXNEPCT	log Segmented neutrophils percent (%)			.	.	.	.	.	.	.	Q3	Q4	0.012216	0.013802	0.39
N = 6
test=589
Obs	test	IV	DV	DVLabel	Label	Value	F Value	prob F	Estimate	SE	GeoMeanEst	LCI	UCI	complevel1	complevel2	diff_estimate	diff_stderr	probt	F_sigflag	Comp_sigflag
1422	589	LBX156LA	logLBXPLTSI	log Platelet count SI (1000 cells/uL)	Number of Observations	1880	2.79983	0.075885	5.58731	0.015246	267.017	259.156	275.117	Q1	Q2	0.001504	0.019066	0.938	!
1423	589	LBX156LA	logLBXPLTSI	log Platelet count SI (1000 cells/uL)	Sum of Weights	203458375	.	.	5.58581	0.014318	266.616	259.238	274.203	Q1	Q3	0.01839	0.01891	0.346
1424	589	LBX156LA	logLBXPLTSI	log Platelet count SI (1000 cells/uL)	Weighted Mean of logLBXPLTSI	5.55428	.	.	5.56892	0.007507	262.152	258.322	266.037	Q1	Q4	0.082582	0.034137	0.029		*
1425	589	LBX156LA	logLBXPLTSI	log Platelet count SI (1000 cells/uL)	Weighted Sum of logLBXPLTSI	1130064679	.	.	5.50473	0.022356	245.852	235.312	256.864	Q2	Q3	0.016885	0.016266	0.316
1426	589	LBX156LA	logLBXPLTSI	log Platelet count SI (1000 cells/uL)			.	.	.	.	.	.	.	Q2	Q4	0.081077	0.029933	0.016		*
1427	589	LBX156LA	logLBXPLTSI	log Platelet count SI (1000 cells/uL)			.	.	.	.	.	.	.	Q3	Q4	0.064192	0.022737	0.013		*
N = 6
test=590
Obs	test	IV	DV	DVLabel	Label	Value	F Value	prob F	Estimate	SE	GeoMeanEst	LCI	UCI	complevel1	complevel2	diff_estimate	diff_stderr	probt	F_sigflag	Comp_sigflag
1428	590	LBX156LA	logLBXRBCSI	log Red blood cell count (million cells/uL)	Number of Observations	1880	6.15463	0.00613092	1.57069	0.00740126	4.81	4.741	4.88	Q1	Q2	0.011491	0.00733729	0.138	**
1429	590	LBX156LA	logLBXRBCSI	log Red blood cell count (million cells/uL)	Sum of Weights	203458375	.	.	1.55919	0.00624046	4.755	4.697	4.814	Q1	Q3	0.014948	0.00868232	0.106
1430	590	LBX156LA	logLBXRBCSI	log Red blood cell count (million cells/uL)	Weighted Mean of logLBXRBCSI	1.55072	.	.	1.55574	0.00393191	4.739	4.702	4.775	Q1	Q4	0.027153	0.00686641	0.001		**
1431	590	LBX156LA	logLBXRBCSI	log Red blood cell count (million cells/uL)	Weighted Sum of logLBXRBCSI	315507807	.	.	1.54353	0.00518251	4.681	4.634	4.729	Q2	Q3	0.003457	0.00657531	0.607
1432	590	LBX156LA	logLBXRBCSI	log Red blood cell count (million cells/uL)			.	.	.	.	.	.	.	Q2	Q4	0.015663	0.0075398	0.055		*
1433	590	LBX156LA	logLBXRBCSI	log Red blood cell count (million cells/uL)			.	.	.	.	.	.	.	Q3	Q4	0.012205	0.00623901	0.069		*
N = 6
test=591
Obs	test	IV	DV	DVLabel	Label	Value	F Value	prob F	Estimate	SE	GeoMeanEst	LCI	UCI	complevel1	complevel2	diff_estimate	diff_stderr	probt	F_sigflag	Comp_sigflag
1434	591	LBX156LA	logLBXWBCSI	log White blood cell count (1000 cells/uL)	Number of Observations	1880	3.59112	0.038942	1.98536	0.026255	7.282	6.916	7.666	Q1	Q2	-0.00517	0.014597	0.728	*
1435	591	LBX156LA	logLBXWBCSI	log White blood cell count (1000 cells/uL)	Sum of Weights	203458375	.	.	1.99053	0.027912	7.319	6.93	7.731	Q1	Q3	0.06676	0.02887	0.035		*
1436	591	LBX156LA	logLBXWBCSI	log White blood cell count (1000 cells/uL)	Weighted Mean of logLBXWBCSI	1.93058	.	.	1.9186	0.011875	6.811	6.655	6.972	Q1	Q4	0.11184	0.03448	0.005		**
1437	591	LBX156LA	logLBXWBCSI	log White blood cell count (1000 cells/uL)	Weighted Sum of logLBXWBCSI	392791937	.	.	1.87351	0.020414	6.511	6.256	6.777	Q2	Q3	0.07193	0.030781	0.034		*
1438	591	LBX156LA	logLBXWBCSI	log White blood cell count (1000 cells/uL)			.	.	.	.	.	.	.	Q2	Q4	0.11702	0.037731	0.007		**
1439	591	LBX156LA	logLBXWBCSI	log White blood cell count (1000 cells/uL)			.	.	.	.	.	.	.	Q3	Q4	0.04508	0.020762	0.046		*
N = 6
test=592
Obs	test	IV	DV	DVLabel	Label	Value	F Value	prob F	Estimate	SE	GeoMeanEst	LCI	UCI	complevel1	complevel2	diff_estimate	diff_stderr	probt	F_sigflag	Comp_sigflag
1440	592	LBX156LA	logLBDSALSI	log Albumin (g/L)	Number of Observations	1880	5.98874	0.00682587	3.74732	0.00560933	42.407	41.944	42.876	Q1	Q2	-0.010735	0.00592037	0.09	**
1441	592	LBX156LA	logLBDSALSI	log Albumin (g/L)	Sum of Weights	203458375	.	.	3.75805	0.00426687	42.865	42.508	43.225	Q1	Q3	-0.015672	0.00507652	0.008		**
1442	592	LBX156LA	logLBDSALSI	log Albumin (g/L)	Weighted Mean of logLBDSALSI	3.75478	.	.	3.76299	0.00372641	43.077	42.764	43.393	Q1	Q4	-0.011079	0.00851343	0.213
1443	592	LBX156LA	logLBDSALSI	log Albumin (g/L)	Weighted Sum of logLBDSALSI	763941032	.	.	3.7584	0.00611917	42.88	42.368	43.397	Q2	Q3	-0.004936	0.00418986	0.257
1444	592	LBX156LA	logLBDSALSI	log Albumin (g/L)			.	.	.	.	.	.	.	Q2	Q4	-0.000343	0.00677926	0.96
1445	592	LBX156LA	logLBDSALSI	log Albumin (g/L)			.	.	.	.	.	.	.	Q3	Q4	0.004593	0.0047975	0.354
N = 6
test=593
Obs	test	IV	DV	DVLabel	Label	Value	F Value	prob F	Estimate	SE	GeoMeanEst	LCI	UCI	complevel1	complevel2	diff_estimate	diff_stderr	probt	F_sigflag	Comp_sigflag
1446	593	LBX156LA	logLBXSATSI	log Alanine aminotransferase ALT (U/L)	Number of Observations	1878	3.73006	0.03482	3.04997	0.03584	21.115	19.682	22.651	Q1	Q2	-0.03955	0.037122	0.304	*
1447	593	LBX156LA	logLBXSATSI	log Alanine aminotransferase ALT (U/L)	Sum of Weights	203221565	.	.	3.08952	0.021701	21.966	21.052	22.921	Q1	Q3	-0.08462	0.032899	0.021		*
1448	593	LBX156LA	logLBXSATSI	log Alanine aminotransferase ALT (U/L)	Weighted Mean of logLBXSATSI	3.1066	.	.	3.13459	0.018401	22.979	22.165	23.823	Q1	Q4	-0.048222	0.049552	0.346
1449	593	LBX156LA	logLBXSATSI	log Alanine aminotransferase ALT (U/L)	Weighted Sum of logLBXSATSI	631328326	.	.	3.09819	0.025683	22.158	21.07	23.302	Q2	Q3	-0.04507	0.030016	0.154
1450	593	LBX156LA	logLBXSATSI	log Alanine aminotransferase ALT (U/L)			.	.	.	.	.	.	.	Q2	Q4	-0.008671	0.041393	0.837
1451	593	LBX156LA	logLBXSATSI	log Alanine aminotransferase ALT (U/L)			.	.	.	.	.	.	.	Q3	Q4	0.036398	0.028892	0.227
N = 6
test=594
Obs	test	IV	DV	DVLabel	Label	Value	F Value	prob F	Estimate	SE	GeoMeanEst	LCI	UCI	complevel1	complevel2	diff_estimate	diff_stderr	probt	F_sigflag	Comp_sigflag
1452	594	LBX156LA	logLBXSASSI	log Aspartate aminotransferase AST (U/L)	Number of Observations	1878	1.07307	0.39017	3.1439	0.029451	23.194	21.893	24.573	Q1	Q2	0.005868	0.033783	0.864
1453	594	LBX156LA	logLBXSASSI	log Aspartate aminotransferase AST (U/L)	Sum of Weights	203221565	.	.	3.13804	0.019912	23.059	22.176	23.976	Q1	Q3	-0.028813	0.030064	0.353
1454	594	LBX156LA	logLBXSASSI	log Aspartate aminotransferase AST (U/L)	Weighted Mean of logLBXSASSI	3.1691	.	.	3.17272	0.0138	23.872	23.235	24.527	Q1	Q4	-0.052095	0.045381	0.269
1455	594	LBX156LA	logLBXSASSI	log Aspartate aminotransferase AST (U/L)	Weighted Sum of logLBXSASSI	644029640	.	.	3.196	0.023391	24.435	23.34	25.581	Q2	Q3	-0.034681	0.02161	0.129
1456	594	LBX156LA	logLBXSASSI	log Aspartate aminotransferase AST (U/L)			.	.	.	.	.	.	.	Q2	Q4	-0.057963	0.034285	0.112
1457	594	LBX156LA	logLBXSASSI	log Aspartate aminotransferase AST (U/L)			.	.	.	.	.	.	.	Q3	Q4	-0.023282	0.021977	0.306
N = 6
test=595
Obs	test	IV	DV	DVLabel	Label	Value	F Value	prob F	Estimate	SE	GeoMeanEst	LCI	UCI	complevel1	complevel2	diff_estimate	diff_stderr	probt	F_sigflag	Comp_sigflag
1458	595	LBX156LA	logLBXSAPSI	log Alkaline phosphotase (U/L)	Number of Observations	1880	33.204	7.25e-07	4.48583	0.030119	88.751	83.663	94.148	Q1	Q2	0.26797	0.028715	0	**	**
1459	595	LBX156LA	logLBXSAPSI	log Alkaline phosphotase (U/L)	Sum of Weights	203458375	.	.	4.21786	0.027796	67.888	64.289	71.689	Q1	Q3	0.28487	0.036326	0		**
1460	595	LBX156LA	logLBXSAPSI	log Alkaline phosphotase (U/L)	Weighted Mean of logLBXSAPSI	4.23643	.	.	4.20096	0.01969	66.75	64.223	69.377	Q1	Q4	0.22369	0.041678	0		**
1461	595	LBX156LA	logLBXSAPSI	log Alkaline phosphotase (U/L)	Weighted Sum of logLBXSAPSI	861936327	.	.	4.26215	0.018973	70.962	68.372	73.651	Q2	Q3	0.0169	0.02921	0.571
1462	595	LBX156LA	logLBXSAPSI	log Alkaline phosphotase (U/L)			.	.	.	.	.	.	.	Q2	Q4	-0.04428	0.037733	0.259
1463	595	LBX156LA	logLBXSAPSI	log Alkaline phosphotase (U/L)			.	.	.	.	.	.	.	Q3	Q4	-0.06118	0.019119	0.006		**
N = 6
test=596
Obs	test	IV	DV	DVLabel	Label	Value	F Value	prob F	Estimate	SE	GeoMeanEst	LCI	UCI	complevel1	complevel2	diff_estimate	diff_stderr	probt	F_sigflag	Comp_sigflag
1464	596	LBX156LA	logLBDSBUSI	log Blood urea nitrogen (mmol/L)	Number of Observations	1880	3.72378	0.034996	1.40433	0.020654	4.073	3.911	4.241	Q1	Q2	0.014477	0.029293	0.628	*
1465	596	LBX156LA	logLBDSBUSI	log Blood urea nitrogen (mmol/L)	Sum of Weights	203458375	.	.	1.38985	0.02311	4.014	3.836	4.2	Q1	Q3	0.068353	0.027158	0.024		*
1466	596	LBX156LA	logLBDSBUSI	log Blood urea nitrogen (mmol/L)	Weighted Mean of logLBDSBUSI	1.38783	.	.	1.33598	0.015062	3.804	3.693	3.918	Q1	Q4	0.045995	0.041105	0.281
1467	596	LBX156LA	logLBDSBUSI	log Blood urea nitrogen (mmol/L)	Weighted Sum of logLBDSBUSI	282366399	.	.	1.35834	0.027464	3.89	3.686	4.105	Q2	Q3	0.053876	0.020752	0.02		*
1468	596	LBX156LA	logLBDSBUSI	log Blood urea nitrogen (mmol/L)			.	.	.	.	.	.	.	Q2	Q4	0.031518	0.028812	0.291
1469	596	LBX156LA	logLBDSBUSI	log Blood urea nitrogen (mmol/L)			.	.	.	.	.	.	.	Q3	Q4	-0.022357	0.025152	0.388
N = 6
test=597
Obs	test	IV	DV	DVLabel	Label	Value	F Value	prob F	Estimate	SE	GeoMeanEst	LCI	UCI	complevel1	complevel2	diff_estimate	diff_stderr	probt	F_sigflag	Comp_sigflag
1470	597	LBX156LA	logLBDSCASI	log Total calcium (mmol/L)	Number of Observations	1880	4.92177	0.01414	0.87331	0.00497015	2.395	2.372	2.418	Q1	Q2	0.000882481	0.00261694	0.741	*
1471	597	LBX156LA	logLBDSCASI	log Total calcium (mmol/L)	Sum of Weights	203458375	.	.	0.87243	0.00451076	2.393	2.372	2.414	Q1	Q3	0.00249753	0.00251065	0.336
1472	597	LBX156LA	logLBDSCASI	log Total calcium (mmol/L)	Weighted Mean of logLBDSCASI	0.87258	.	.	0.87081	0.00428788	2.389	2.369	2.409	Q1	Q4	-0.00475637	0.00405499	0.259
1473	597	LBX156LA	logLBDSCASI	log Total calcium (mmol/L)	Weighted Sum of logLBDSCASI	177532825	.	.	0.87807	0.00475873	2.406	2.384	2.429	Q2	Q3	0.00161505	0.00232321	0.498
1474	597	LBX156LA	logLBDSCASI	log Total calcium (mmol/L)			.	.	.	.	.	.	.	Q2	Q4	-0.00563885	0.00232066	0.028		*
1475	597	LBX156LA	logLBDSCASI	log Total calcium (mmol/L)			.	.	.	.	.	.	.	Q3	Q4	-0.0072539	0.00286529	0.023		*
N = 6
test=598
Obs	test	IV	DV	DVLabel	Label	Value	F Value	prob F	Estimate	SE	GeoMeanEst	LCI	UCI	complevel1	complevel2	diff_estimate	diff_stderr	probt	F_sigflag	Comp_sigflag
1476	598	LBX156LA	logLBDSCHSI	log Cholesterol (mmol/L)	Number of Observations	1880	17.3252	3.8836e-05	1.52575	0.012207	4.599	4.49	4.71	Q1	Q2	-0.10176	0.014851	0	**	**
1477	598	LBX156LA	logLBDSCHSI	log Cholesterol (mmol/L)	Sum of Weights	203458375	.	.	1.62751	0.009614	5.091	4.996	5.188	Q1	Q3	-0.10358	0.01711	0		**
1478	598	LBX156LA	logLBDSCHSI	log Cholesterol (mmol/L)	Weighted Mean of logLBDSCHSI	1.61499	.	.	1.62933	0.007148	5.1	5.029	5.172	Q1	Q4	-0.05317	0.018859	0.013		*
1479	598	LBX156LA	logLBDSCHSI	log Cholesterol (mmol/L)	Weighted Sum of logLBDSCHSI	328584087	.	.	1.57892	0.013931	4.85	4.719	4.984	Q2	Q3	-0.00182	0.011848	0.88
1480	598	LBX156LA	logLBDSCHSI	log Cholesterol (mmol/L)			.	.	.	.	.	.	.	Q2	Q4	0.04859	0.016933	0.012		*
1481	598	LBX156LA	logLBDSCHSI	log Cholesterol (mmol/L)			.	.	.	.	.	.	.	Q3	Q4	0.05041	0.015545	0.005		**
N = 6
test=599
Obs	test	IV	DV	DVLabel	Label	Value	F Value	prob F	Estimate	SE	GeoMeanEst	LCI	UCI	complevel1	complevel2	diff_estimate	diff_stderr	probt	F_sigflag	Comp_sigflag
1482	599	LBX156LA	logLBXSC3SI	log Bicarbonate (mmol/L)	Number of Observations	1880	0.7048	0.56384	3.20237	0.0069235	24.591	24.259	24.927	Q1	Q2	0.003799	0.010077	0.711
1483	599	LBX156LA	logLBXSC3SI	log Bicarbonate (mmol/L)	Sum of Weights	203458375	.	.	3.19857	0.00865401	24.498	24.086	24.917	Q1	Q3	-0.003172	0.006495	0.632
1484	599	LBX156LA	logLBXSC3SI	log Bicarbonate (mmol/L)	Weighted Mean of logLBXSC3SI	3.20827	.	.	3.20554	0.00774765	24.669	24.297	25.046	Q1	Q4	-0.011081	0.011231	0.339
1485	599	LBX156LA	logLBXSC3SI	log Bicarbonate (mmol/L)	Weighted Sum of logLBXSC3SI	652748391	.	.	3.21345	0.00863777	24.865	24.447	25.289	Q2	Q3	-0.006972	0.006797	0.321
1486	599	LBX156LA	logLBXSC3SI	log Bicarbonate (mmol/L)			.	.	.	.	.	.	.	Q2	Q4	-0.014881	0.013332	0.282
1487	599	LBX156LA	logLBXSC3SI	log Bicarbonate (mmol/L)			.	.	.	.	.	.	.	Q3	Q4	-0.007909	0.010829	0.476
N = 6
test=600
Obs	test	IV	DV	DVLabel	Label	Value	F Value	prob F	Estimate	SE	GeoMeanEst	LCI	UCI	complevel1	complevel2	diff_estimate	diff_stderr	probt	F_sigflag	Comp_sigflag
1488	600	LBX156LA	logLBXSGTSI	log Gamma glutamyl transferase (U/L)	Number of Observations	1879	13.9006	0.000132341	2.84859	0.042585	17.263	15.881	18.766	Q1	Q2	-0.1607	0.035603	0	**	**
1489	600	LBX156LA	logLBXSGTSI	log Gamma glutamyl transferase (U/L)	Sum of Weights	203366695	.	.	3.00929	0.033014	20.273	19.003	21.628	Q1	Q3	-0.15461	0.033118	0		**
1490	600	LBX156LA	logLBXSGTSI	log Gamma glutamyl transferase (U/L)	Weighted Mean of logLBXSGTSI	2.99442	.	.	3.0032	0.025725	20.15	19.159	21.192	Q1	Q4	-0.10775	0.061279	0.099
1491	600	LBX156LA	logLBXSGTSI	log Gamma glutamyl transferase (U/L)	Weighted Sum of logLBXSGTSI	608964888	.	.	2.95634	0.037755	19.228	17.856	20.704	Q2	Q3	0.0061	0.037476	0.873
1492	600	LBX156LA	logLBXSGTSI	log Gamma glutamyl transferase (U/L)			.	.	.	.	.	.	.	Q2	Q4	0.05295	0.053216	0.336
1493	600	LBX156LA	logLBXSGTSI	log Gamma glutamyl transferase (U/L)			.	.	.	.	.	.	.	Q3	Q4	0.04685	0.044025	0.304
N = 6
test=601
Obs	test	IV	DV	DVLabel	Label	Value	F Value	prob F	Estimate	SE	GeoMeanEst	LCI	UCI	complevel1	complevel2	diff_estimate	diff_stderr	probt	F_sigflag	Comp_sigflag
1494	601	LBX156LA	logLBDSGLSI	log Glucose, serum (mmol/L)	Number of Observations	1880	1.27724	0.31806	1.63469	0.010615	5.128	5.022	5.236	Q1	Q2	0.018662	0.01125	0.118
1495	601	LBX156LA	logLBDSGLSI	log Glucose, serum (mmol/L)	Sum of Weights	203458375	.	.	1.61603	0.008878	5.033	4.946	5.121	Q1	Q3	0.01764	0.00999	0.098
1496	601	LBX156LA	logLBDSGLSI	log Glucose, serum (mmol/L)	Weighted Mean of logLBDSGLSI	1.63085	.	.	1.61705	0.00669	5.038	4.973	5.105	Q1	Q4	0.006599	0.020186	0.748
1497	601	LBX156LA	logLBDSGLSI	log Glucose, serum (mmol/L)	Weighted Sum of logLBDSGLSI	331809823	.	.	1.62809	0.016857	5.094	4.929	5.265	Q2	Q3	-0.001022	0.009997	0.92
1498	601	LBX156LA	logLBDSGLSI	log Glucose, serum (mmol/L)			.	.	.	.	.	.	.	Q2	Q4	-0.012063	0.019366	0.543
1499	601	LBX156LA	logLBDSGLSI	log Glucose, serum (mmol/L)			.	.	.	.	.	.	.	Q3	Q4	-0.011041	0.020792	0.603
N = 6
test=602
Obs	test	IV	DV	DVLabel	Label	Value	F Value	prob F	Estimate	SE	GeoMeanEst	LCI	UCI	complevel1	complevel2	diff_estimate	diff_stderr	probt	F_sigflag	Comp_sigflag
1500	602	LBX156LA	logLBDSIRSI	log Iron, refigerated (umol/L)	Number of Observations	1878	4.51517	0.019016	2.5722	0.043653	13.095	12.021	14.264	Q1	Q2	-0.08758	0.056133	0.14	*
1501	602	LBX156LA	logLBDSIRSI	log Iron, refigerated (umol/L)	Sum of Weights	203221565	.	.	2.65978	0.023407	14.293	13.652	14.964	Q1	Q3	-0.12038	0.043702	0.015		*
1502	602	LBX156LA	logLBDSIRSI	log Iron, refigerated (umol/L)	Weighted Mean of logLBDSIRSI	2.66988	.	.	2.69258	0.01531	14.77	14.333	15.22	Q1	Q4	-0.13404	0.054363	0.026		*
1503	602	LBX156LA	logLBDSIRSI	log Iron, refigerated (umol/L)	Weighted Sum of logLBDSIRSI	542577053	.	.	2.70624	0.025786	14.973	14.235	15.749	Q2	Q3	-0.0328	0.024862	0.207
1504	602	LBX156LA	logLBDSIRSI	log Iron, refigerated (umol/L)			.	.	.	.	.	.	.	Q2	Q4	-0.04646	0.031972	0.167
1505	602	LBX156LA	logLBDSIRSI	log Iron, refigerated (umol/L)			.	.	.	.	.	.	.	Q3	Q4	-0.01366	0.029759	0.653
N = 6
test=603
Obs	test	IV	DV	DVLabel	Label	Value	F Value	prob F	Estimate	SE	GeoMeanEst	LCI	UCI	complevel1	complevel2	diff_estimate	diff_stderr	probt	F_sigflag	Comp_sigflag
1506	603	LBX156LA	logLBXSLDSI	log Lactate dehydrogenase LDH (U/L)	Number of Observations	1878	5.13443	0.012163	4.87689	0.025829	131.222	124.745	138.037	Q1	Q2	0.056882	0.01567	0.002	*	**
1507	603	LBX156LA	logLBXSLDSI	log Lactate dehydrogenase LDH (U/L)	Sum of Weights	203221565	.	.	4.82001	0.016936	123.967	119.919	128.151	Q1	Q3	0.05323	0.025366	0.053		*
1508	603	LBX156LA	logLBXSLDSI	log Lactate dehydrogenase LDH (U/L)	Weighted Mean of logLBXSLDSI	4.83147	.	.	4.82366	0.013797	124.42	121.101	127.831	Q1	Q4	0.063268	0.04123	0.146
1509	603	LBX156LA	logLBXSLDSI	log Lactate dehydrogenase LDH (U/L)	Weighted Sum of logLBXSLDSI	981859796	.	.	4.81363	0.019963	123.177	118.451	128.093	Q2	Q3	-0.003652	0.015571	0.818
1510	603	LBX156LA	logLBXSLDSI	log Lactate dehydrogenase LDH (U/L)			.	.	.	.	.	.	.	Q2	Q4	0.006386	0.032575	0.847
1511	603	LBX156LA	logLBXSLDSI	log Lactate dehydrogenase LDH (U/L)			.	.	.	.	.	.	.	Q3	Q4	0.010038	0.022271	0.659
N = 6
test=604
Obs	test	IV	DV	DVLabel	Label	Value	F Value	prob F	Estimate	SE	GeoMeanEst	LCI	UCI	complevel1	complevel2	diff_estimate	diff_stderr	probt	F_sigflag	Comp_sigflag
1512	604	LBX156LA	logLBDSPHSI	log Phosphorus (mmol/L)	Number of Observations	1879	4.03244	0.027436	0.22424	0.009992	1.251	1.227	1.276	Q1	Q2	0.019074	0.015602	0.24	*
1513	604	LBX156LA	logLBDSPHSI	log Phosphorus (mmol/L)	Sum of Weights	203366695	.	.	0.20517	0.010308	1.228	1.203	1.253	Q1	Q3	0.013791	0.010864	0.224
1514	604	LBX156LA	logLBDSPHSI	log Phosphorus (mmol/L)	Weighted Mean of logLBDSPHSI	0.21276	.	.	0.21045	0.006706	1.234	1.218	1.251	Q1	Q4	-0.017642	0.014917	0.255
1515	604	LBX156LA	logLBDSPHSI	log Phosphorus (mmol/L)	Weighted Sum of logLBDSPHSI	43268031	.	.	0.24188	0.01014	1.274	1.249	1.299	Q2	Q3	-0.005284	0.012821	0.686
1516	604	LBX156LA	logLBDSPHSI	log Phosphorus (mmol/L)			.	.	.	.	.	.	.	Q2	Q4	-0.036717	0.017871	0.058		*
1517	604	LBX156LA	logLBDSPHSI	log Phosphorus (mmol/L)			.	.	.	.	.	.	.	Q3	Q4	-0.031433	0.009855	0.006		**
N = 6
test=605
Obs	test	IV	DV	DVLabel	Label	Value	F Value	prob F	Estimate	SE	GeoMeanEst	LCI	UCI	complevel1	complevel2	diff_estimate	diff_stderr	probt	F_sigflag	Comp_sigflag
1518	605	LBX156LA	logLBDSTBSI	log Bilirubin, total (umol/L)	Number of Observations	1879	3.49877	0.041984	2.42163	0.044299	11.264	10.327	12.286	Q1	Q2	-0.09556	0.035787	0.017	*	*
1519	605	LBX156LA	logLBDSTBSI	log Bilirubin, total (umol/L)	Sum of Weights	203366695	.	.	2.51718	0.025988	12.394	11.778	13.041	Q1	Q3	-0.12266	0.041815	0.01		*
1520	605	LBX156LA	logLBDSTBSI	log Bilirubin, total (umol/L)	Weighted Mean of logLBDSTBSI	2.52426	.	.	2.54428	0.01529	12.734	12.358	13.121	Q1	Q4	-0.12708	0.05958	0.05		*
1521	605	LBX156LA	logLBDSTBSI	log Bilirubin, total (umol/L)	Weighted Sum of logLBDSTBSI	513350743	.	.	2.54871	0.02791	12.791	12.11	13.51	Q2	Q3	-0.0271	0.025372	0.302
1522	605	LBX156LA	logLBDSTBSI	log Bilirubin, total (umol/L)			.	.	.	.	.	.	.	Q2	Q4	-0.03153	0.043033	0.475
1523	605	LBX156LA	logLBDSTBSI	log Bilirubin, total (umol/L)			.	.	.	.	.	.	.	Q3	Q4	-0.00443	0.027506	0.874
N = 6
test=606
Obs	test	IV	DV	DVLabel	Label	Value	F Value	prob F	Estimate	SE	GeoMeanEst	LCI	UCI	complevel1	complevel2	diff_estimate	diff_stderr	probt	F_sigflag	Comp_sigflag
1524	606	LBX156LA	logLBDSTPSI	log Total protein (g/L)	Number of Observations	1879	1.6192	0.22689	4.28664	0.00572656	72.722	71.91	73.543	Q1	Q2	0.00403	0.005804	0.498
1525	606	LBX156LA	logLBDSTPSI	log Total protein (g/L)	Sum of Weights	203313244	.	.	4.28261	0.00397372	72.429	71.867	72.996	Q1	Q3	0.009102	0.006726	0.196
1526	606	LBX156LA	logLBDSTPSI	log Total protein (g/L)	Weighted Mean of logLBDSTPSI	4.27384	.	.	4.27754	0.00433373	72.063	71.453	72.678	Q1	Q4	0.024549	0.011889	0.057		*
1527	606	LBX156LA	logLBDSTPSI	log Total protein (g/L)	Weighted Sum of logLBDSTPSI	868928861	.	.	4.26209	0.00811886	70.958	69.838	72.097	Q2	Q3	0.005071	0.005893	0.403
1528	606	LBX156LA	logLBDSTPSI	log Total protein (g/L)			.	.	.	.	.	.	.	Q2	Q4	0.020519	0.009848	0.055		*
1529	606	LBX156LA	logLBDSTPSI	log Total protein (g/L)			.	.	.	.	.	.	.	Q3	Q4	0.015448	0.007382	0.054		*
N = 6
test=607
Obs	test	IV	DV	DVLabel	Label	Value	F Value	prob F	Estimate	SE	GeoMeanEst	LCI	UCI	complevel1	complevel2	diff_estimate	diff_stderr	probt	F_sigflag	Comp_sigflag
1530	607	LBX156LA	logLBDSTRSI	log Triglycerides (mmol/L)	Number of Observations	1880	2.7326	0.080508	0.14272	0.046316	1.153	1.053	1.263	Q1	Q2	-0.08052	0.034163	0.032	!	*
1531	607	LBX156LA	logLBDSTRSI	log Triglycerides (mmol/L)	Sum of Weights	203458375	.	.	0.22323	0.042458	1.25	1.15	1.359	Q1	Q3	-0.0358	0.056684	0.537
1532	607	LBX156LA	logLBDSTRSI	log Triglycerides (mmol/L)	Weighted Mean of logLBDSTRSI	0.1862	.	.	0.17851	0.026041	1.195	1.136	1.258	Q1	Q4	0.05165	0.067649	0.457
1533	607	LBX156LA	logLBDSTRSI	log Triglycerides (mmol/L)	Weighted Sum of logLBDSTRSI	37884942	.	.	0.09106	0.031297	1.095	1.03	1.165	Q2	Q3	0.04472	0.05141	0.398
1534	607	LBX156LA	logLBDSTRSI	log Triglycerides (mmol/L)			.	.	.	.	.	.	.	Q2	Q4	0.13217	0.069273	0.076
1535	607	LBX156LA	logLBDSTRSI	log Triglycerides (mmol/L)			.	.	.	.	.	.	.	Q3	Q4	0.08745	0.039417	0.042		*
N = 6
test=608
Obs	test	IV	DV	DVLabel	Label	Value	F Value	prob F	Estimate	SE	GeoMeanEst	LCI	UCI	complevel1	complevel2	diff_estimate	diff_stderr	probt	F_sigflag	Comp_sigflag
1536	608	LBX156LA	logLBDSUASI	log Uric acid (umol/L)	Number of Observations	1879	11.4547	0.000365597	5.80516	0.015053	332.009	322.357	341.95	Q1	Q2	0.05612	0.016776	0.004	**	**
1537	608	LBX156LA	logLBDSUASI	log Uric acid (umol/L)	Sum of Weights	203366695	.	.	5.74904	0.012899	313.891	306.054	321.927	Q1	Q3	0.0898	0.018719	0		**
1538	608	LBX156LA	logLBDSUASI	log Uric acid (umol/L)	Weighted Mean of logLBDSUASI	5.72605	.	.	5.71536	0.008877	303.493	298.258	308.82	Q1	Q4	0.12928	0.022236	0		**
1539	608	LBX156LA	logLBDSUASI	log Uric acid (umol/L)	Weighted Sum of logLBDSUASI	1164487604	.	.	5.67588	0.013748	291.744	283.988	299.712	Q2	Q3	0.03369	0.014086	0.03		*
1540	608	LBX156LA	logLBDSUASI	log Uric acid (umol/L)			.	.	.	.	.	.	.	Q2	Q4	0.07317	0.020194	0.003		**
1541	608	LBX156LA	logLBDSUASI	log Uric acid (umol/L)			.	.	.	.	.	.	.	Q3	Q4	0.03948	0.015099	0.02		*
N = 6
test=609
Obs	test	IV	DV	DVLabel	Label	Value	F Value	prob F	Estimate	SE	GeoMeanEst	LCI	UCI	complevel1	complevel2	diff_estimate	diff_stderr	probt	F_sigflag	Comp_sigflag
1542	609	LBX156LA	logLBDSCRSI	log Creatinine (umol/L)	Number of Observations	1880	4.74425	0.016071	4.3182	0.01137	75.054	73.4	76.745	Q1	Q2	-0.008493	0.014655	0.571	*
1543	609	LBX156LA	logLBDSCRSI	log Creatinine (umol/L)	Sum of Weights	203458375	.	.	4.3267	0.008434	75.694	74.453	76.955	Q1	Q3	0.003251	0.017876	0.858
1544	609	LBX156LA	logLBDSCRSI	log Creatinine (umol/L)	Weighted Mean of logLBDSCRSI	4.31632	.	.	4.31495	0.011085	74.81	73.202	76.453	Q1	Q4	0.048687	0.017992	0.016		*
1545	609	LBX156LA	logLBDSCRSI	log Creatinine (umol/L)	Weighted Sum of logLBDSCRSI	878191039	.	.	4.26952	0.012816	71.487	69.714	73.306	Q2	Q3	0.011744	0.015584	0.463
1546	609	LBX156LA	logLBDSCRSI	log Creatinine (umol/L)			.	.	.	.	.	.	.	Q2	Q4	0.05718	0.016787	0.004		**
1547	609	LBX156LA	logLBDSCRSI	log Creatinine (umol/L)			.	.	.	.	.	.	.	Q3	Q4	0.045436	0.014704	0.007		**
N = 6
test=610
Obs	test	IV	DV	DVLabel	Label	Value	F Value	prob F	Estimate	SE	GeoMeanEst	LCI	UCI	complevel1	complevel2	diff_estimate	diff_stderr	probt	F_sigflag	Comp_sigflag
1548	610	LBX156LA	logLBXSNASI	log Sodium (mmol/L)	Number of Observations	1879	4.08714	0.026297	4.93723	0.00227356	139.383	138.763	140.005	Q1	Q2	0.00154954	0.000888218	0.102	*
1549	610	LBX156LA	logLBXSNASI	log Sodium (mmol/L)	Sum of Weights	203313244	.	.	4.93568	0.00228447	139.167	138.545	139.792	Q1	Q3	0.00291009	0.000909249	0.006		**
1550	610	LBX156LA	logLBXSNASI	log Sodium (mmol/L)	Weighted Mean of logLBXSNASI	4.93545	.	.	4.93432	0.00215676	138.978	138.392	139.567	Q1	Q4	0.00161647	0.00157105	0.32
1551	610	LBX156LA	logLBXSNASI	log Sodium (mmol/L)	Weighted Sum of logLBXSNASI	1003442898	.	.	4.93561	0.0022883	139.158	138.535	139.783	Q2	Q3	0.00136055	0.000708566	0.074
1552	610	LBX156LA	logLBXSNASI	log Sodium (mmol/L)			.	.	.	.	.	.	.	Q2	Q4	6.6929e-05	0.00162072	0.968
1553	610	LBX156LA	logLBXSNASI	log Sodium (mmol/L)			.	.	.	.	.	.	.	Q3	Q4	-0.00129362	0.0012782	0.328
N = 6
test=611
Obs	test	IV	DV	DVLabel	Label	Value	F Value	prob F	Estimate	SE	GeoMeanEst	LCI	UCI	complevel1	complevel2	diff_estimate	diff_stderr	probt	F_sigflag	Comp_sigflag
1554	611	LBX156LA	logLBXSKSI	log Potassium (mmol/L)	Number of Observations	1879	2.97924	0.064933	1.40864	0.00996694	4.09	4.011	4.171	Q1	Q2	0.022248	0.009483	0.033	!	*
1555	611	LBX156LA	logLBXSKSI	log Potassium (mmol/L)	Sum of Weights	203366695	.	.	1.3864	0.00572345	4	3.956	4.046	Q1	Q3	0.032653	0.011111	0.01		*
1556	611	LBX156LA	logLBXSKSI	log Potassium (mmol/L)	Weighted Mean of logLBXSKSI	1.38335	.	.	1.37599	0.00594143	3.959	3.913	4.005	Q1	Q4	0.036969	0.013451	0.015		*
1557	611	LBX156LA	logLBXSKSI	log Potassium (mmol/L)	Weighted Sum of logLBXSKSI	281327973	.	.	1.37167	0.00562701	3.942	3.899	3.986	Q2	Q3	0.010405	0.006552	0.133
1558	611	LBX156LA	logLBXSKSI	log Potassium (mmol/L)			.	.	.	.	.	.	.	Q2	Q4	0.014721	0.008838	0.117
1559	611	LBX156LA	logLBXSKSI	log Potassium (mmol/L)			.	.	.	.	.	.	.	Q3	Q4	0.004317	0.007315	0.564
N = 6
test=612
Obs	test	IV	DV	DVLabel	Label	Value	F Value	prob F	Estimate	SE	GeoMeanEst	LCI	UCI	complevel1	complevel2	diff_estimate	diff_stderr	probt	F_sigflag	Comp_sigflag
1560	612	LBX156LA	logLBXSCLSI	log Chloride (mmol/L)	Number of Observations	1880	2.87448	0.071097	4.64555	0.00421258	104.12	103.264	104.984	Q1	Q2	0.00325298	0.0017058	0.076	!
1561	612	LBX156LA	logLBXSCLSI	log Chloride (mmol/L)	Sum of Weights	203458375	.	.	4.64229	0.00425931	103.782	102.919	104.652	Q1	Q3	0.00584798	0.00215628	0.016		*
1562	612	LBX156LA	logLBXSCLSI	log Chloride (mmol/L)	Weighted Mean of logLBXSCLSI	4.64019	.	.	4.6397	0.00427481	103.513	102.65	104.384	Q1	Q4	0.00758626	0.0031218	0.028		*
1563	612	LBX156LA	logLBXSCLSI	log Chloride (mmol/L)	Weighted Sum of logLBXSCLSI	944084847	.	.	4.63796	0.00439036	103.334	102.448	104.227	Q2	Q3	0.002595	0.0019687	0.207
1564	612	LBX156LA	logLBXSCLSI	log Chloride (mmol/L)			.	.	.	.	.	.	.	Q2	Q4	0.00433328	0.00271248	0.131
1565	612	LBX156LA	logLBXSCLSI	log Chloride (mmol/L)			.	.	.	.	.	.	.	Q3	Q4	0.00173828	0.00259385	0.513
N = 6
test=613
Obs	test	IV	DV	DVLabel	Label	Value	F Value	prob F	Estimate	SE	GeoMeanEst	LCI	UCI	complevel1	complevel2	diff_estimate	diff_stderr	probt	F_sigflag	Comp_sigflag
1566	613	LBX156LA	logLBXSOSSI	log Osmolality (mmol/Kg)	Number of Observations	1879	11.2755	0.000396082	5.62731	0.00195252	277.912	276.851	278.978	Q1	Q2	0.00231206	0.000745771	0.007	**	**
1567	613	LBX156LA	logLBXSOSSI	log Osmolality (mmol/Kg)	Sum of Weights	203313244	.	.	5.62499	0.00196254	277.27	276.206	278.339	Q1	Q3	0.00446131	0.000821864	0		**
1568	613	LBX156LA	logLBXSOSSI	log Osmolality (mmol/Kg)	Weighted Mean of logLBXSOSSI	5.62517	.	.	5.62284	0.00191254	276.675	275.64	277.714	Q1	Q4	0.00251706	0.00146652	0.107
1569	613	LBX156LA	logLBXSOSSI	log Osmolality (mmol/Kg)	Weighted Sum of logLBXSOSSI	1143671358	.	.	5.62479	0.00206736	277.214	276.093	278.339	Q2	Q3	0.00214926	0.000623277	0.004		**
1570	613	LBX156LA	logLBXSOSSI	log Osmolality (mmol/Kg)			.	.	.	.	.	.	.	Q2	Q4	0.000205005	0.00130785	0.878
1571	613	LBX156LA	logLBXSOSSI	log Osmolality (mmol/Kg)			.	.	.	.	.	.	.	Q3	Q4	-0.00194425	0.00117134	0.118
N = 6
test=614
Obs	test	IV	DV	DVLabel	Label	Value	F Value	prob F	Estimate	SE	GeoMeanEst	LCI	UCI	complevel1	complevel2	diff_estimate	diff_stderr	probt	F_sigflag	Comp_sigflag
1572	614	LBX156LA	logLBDSGBSI	log Globulin (g/L)	Number of Observations	1879	3.2282	0.052541	3.40349	0.014489	30.069	29.227	30.935	Q1	Q2	0.023406	0.014478	0.127	!
1573	614	LBX156LA	logLBDSGBSI	log Globulin (g/L)	Sum of Weights	203313244	.	.	3.38009	0.011358	29.373	28.727	30.035	Q1	Q3	0.046109	0.015266	0.009		**
1574	614	LBX156LA	logLBDSGBSI	log Globulin (g/L)	Weighted Mean of logLBDSGBSI	3.36103	.	.	3.35738	0.010175	28.714	28.147	29.292	Q1	Q4	0.076818	0.027091	0.013		*
1575	614	LBX156LA	logLBDSGBSI	log Globulin (g/L)	Weighted Sum of logLBDSGBSI	683341981	.	.	3.32667	0.016611	27.846	26.954	28.767	Q2	Q3	0.022703	0.013958	0.125
1576	614	LBX156LA	logLBDSGBSI	log Globulin (g/L)			.	.	.	.	.	.	.	Q2	Q4	0.053412	0.021677	0.026		*
1577	614	LBX156LA	logLBDSGBSI	log Globulin (g/L)			.	.	.	.	.	.	.	Q3	Q4	0.030709	0.017335	0.097
N = 6
test=685
Obs	test	IV	DV	DVLabel	Label	Value	F Value	prob F	Estimate	SE	GeoMeanEst	LCI	UCI	complevel1	complevel2	diff_estimate	diff_stderr	probt	F_sigflag	Comp_sigflag
1578	685	LBX157LA	logLBDBANO	log Basophils number	Number of Observations	1848	0.234	0.87127	-6.60657	0.26434	0.001	0.001	0.002	Q1	Q2	0.07739	0.33502	0.82
1579	685	LBX157LA	logLBDBANO	log Basophils number	Sum of Weights	199754260	.	.	-6.68395	0.15148	0.001	0.001	0.002	Q1	Q3	0.25166	0.35104	0.484
1580	685	LBX157LA	logLBDBANO	log Basophils number	Weighted Mean of logLBDBANO	-6.76228	.	.	-6.85822	0.27672	0.001	0.001	0.002	Q1	Q4	0.29275	0.47061	0.543
1581	685	LBX157LA	logLBDBANO	log Basophils number	Weighted Sum of logLBDBANO	-1350800000	.	.	-6.89931	0.28874	0.001	0.001	0.002	Q2	Q3	0.17427	0.29359	0.562
1582	685	LBX157LA	logLBDBANO	log Basophils number			.	.	.	.	.	.	.	Q2	Q4	0.21536	0.34084	0.537
1583	685	LBX157LA	logLBDBANO	log Basophils number			.	.	.	.	.	.	.	Q3	Q4	0.04109	0.33269	0.903
N = 6
test=686
Obs	test	IV	DV	DVLabel	Label	Value	F Value	prob F	Estimate	SE	GeoMeanEst	LCI	UCI	complevel1	complevel2	diff_estimate	diff_stderr	probt	F_sigflag	Comp_sigflag
1584	686	LBX157LA	logLBDEONO	log Eosinophils number	Number of Observations	1744	0.81357	0.50609	-1.69878	0.052652	0.183	0.165	0.203	Q1	Q2	-0.00291	0.042585	0.946
1585	686	LBX157LA	logLBDEONO	log Eosinophils number	Sum of Weights	190781472	.	.	-1.69586	0.041718	0.183	0.169	0.199	Q1	Q3	0.04865	0.087608	0.587
1586	686	LBX157LA	logLBDEONO	log Eosinophils number	Weighted Mean of logLBDEONO	-1.72816	.	.	-1.74743	0.043834	0.174	0.16	0.19	Q1	Q4	0.11299	0.08873	0.222
1587	686	LBX157LA	logLBDEONO	log Eosinophils number	Weighted Sum of logLBDEONO	-329700025	.	.	-1.81176	0.043104	0.163	0.15	0.178	Q2	Q3	0.05157	0.062534	0.423
1588	686	LBX157LA	logLBDEONO	log Eosinophils number			.	.	.	.	.	.	.	Q2	Q4	0.1159	0.076106	0.149
1589	686	LBX157LA	logLBDEONO	log Eosinophils number			.	.	.	.	.	.	.	Q3	Q4	0.06433	0.054849	0.259
N = 6
test=687
Obs	test	IV	DV	DVLabel	Label	Value	F Value	prob F	Estimate	SE	GeoMeanEst	LCI	UCI	complevel1	complevel2	diff_estimate	diff_stderr	probt	F_sigflag	Comp_sigflag
1590	687	LBX157LA	logLBDLYMNO	log Lymphocyte number	Number of Observations	1848	2.71002	0.082129	0.7145	0.024041	2.043	1.949	2.142	Q1	Q2	0.010384	0.028606	0.722	!
1591	687	LBX157LA	logLBDLYMNO	log Lymphocyte number	Sum of Weights	199754260	.	.	0.70411	0.019049	2.022	1.948	2.099	Q1	Q3	0.028391	0.036896	0.454
1592	687	LBX157LA	logLBDLYMNO	log Lymphocyte number	Weighted Mean of logLBDLYMNO	0.68134	.	.	0.6861	0.025121	1.986	1.891	2.086	Q1	Q4	0.080738	0.038308	0.052		*
1593	687	LBX157LA	logLBDLYMNO	log Lymphocyte number	Weighted Sum of logLBDLYMNO	136099760	.	.	0.63376	0.022763	1.885	1.802	1.971	Q2	Q3	0.018007	0.030505	0.564
1594	687	LBX157LA	logLBDLYMNO	log Lymphocyte number			.	.	.	.	.	.	.	Q2	Q4	0.070354	0.024968	0.013		*
1595	687	LBX157LA	logLBDLYMNO	log Lymphocyte number			.	.	.	.	.	.	.	Q3	Q4	0.052347	0.032338	0.126
N = 6
test=688
Obs	test	IV	DV	DVLabel	Label	Value	F Value	prob F	Estimate	SE	GeoMeanEst	LCI	UCI	complevel1	complevel2	diff_estimate	diff_stderr	probt	F_sigflag	Comp_sigflag
1596	688	LBX157LA	logLBDMONO	log Monocyte number	Number of Observations	1848	1.22982	0.33348	-0.65487	0.021355	0.52	0.498	0.542	Q1	Q2	-0.002863	0.026362	0.915
1597	688	LBX157LA	logLBDMONO	log Monocyte number	Sum of Weights	199754260	.	.	-0.65201	0.02389	0.521	0.497	0.546	Q1	Q3	0.046591	0.029544	0.136
1598	688	LBX157LA	logLBDMONO	log Monocyte number	Weighted Mean of logLBDMONO	-0.67	.	.	-0.70147	0.019159	0.496	0.478	0.515	Q1	Q4	0.022678	0.040671	0.585
1599	688	LBX157LA	logLBDMONO	log Monocyte number	Weighted Sum of logLBDMONO	-133835825	.	.	-0.67755	0.029102	0.508	0.48	0.538	Q2	Q3	0.049453	0.028207	0.1
1600	688	LBX157LA	logLBDMONO	log Monocyte number			.	.	.	.	.	.	.	Q2	Q4	0.02554	0.03797	0.511
1601	688	LBX157LA	logLBDMONO	log Monocyte number			.	.	.	.	.	.	.	Q3	Q4	-0.023913	0.031934	0.466
N = 6
test=689
Obs	test	IV	DV	DVLabel	Label	Value	F Value	prob F	Estimate	SE	GeoMeanEst	LCI	UCI	complevel1	complevel2	diff_estimate	diff_stderr	probt	F_sigflag	Comp_sigflag
1602	689	LBX157LA	logLBDNENO	log Segmented neutrophils number	Number of Observations	1848	1.79106	0.19205	1.42157	0.030018	4.144	3.907	4.395	Q1	Q2	0.008967	0.039371	0.823
1603	689	LBX157LA	logLBDNENO	log Segmented neutrophils number	Sum of Weights	199754260	.	.	1.41261	0.028664	4.107	3.882	4.344	Q1	Q3	0.069957	0.042083	0.117
1604	689	LBX157LA	logLBDNENO	log Segmented neutrophils number	Weighted Mean of logLBDNENO	1.38454	.	.	1.35162	0.020874	3.864	3.709	4.025	Q1	Q4	0.076966	0.048614	0.134
1605	689	LBX157LA	logLBDNENO	log Segmented neutrophils number	Weighted Sum of logLBDNENO	276567578	.	.	1.34461	0.03017	3.837	3.616	4.07	Q2	Q3	0.06099	0.031876	0.075
1606	689	LBX157LA	logLBDNENO	log Segmented neutrophils number			.	.	.	.	.	.	.	Q2	Q4	0.067999	0.034627	0.068		*
1607	689	LBX157LA	logLBDNENO	log Segmented neutrophils number			.	.	.	.	.	.	.	Q3	Q4	0.007009	0.029919	0.818
N = 6
test=690
Obs	test	IV	DV	DVLabel	Label	Value	F Value	prob F	Estimate	SE	GeoMeanEst	LCI	UCI	complevel1	complevel2	diff_estimate	diff_stderr	probt	F_sigflag	Comp_sigflag
1608	690	LBX157LA	logLBXBAPCT	log Basophils percent (%)	Number of Observations	1848	0.13445	0.93798	-0.69813	0.10053	0.498	0.409	0.606	Q1	Q2	0.03211	0.10837	0.771
1609	690	LBX157LA	logLBXBAPCT	log Basophils percent (%)	Sum of Weights	199754260	.	.	-0.73024	0.07732	0.482	0.414	0.561	Q1	Q3	0.08712	0.17098	0.618
1610	690	LBX157LA	logLBXBAPCT	log Basophils percent (%)	Weighted Mean of logLBXBAPCT	-0.75263	.	.	-0.78525	0.10223	0.456	0.373	0.557	Q1	Q4	0.14246	0.23349	0.551
1611	690	LBX157LA	logLBXBAPCT	log Basophils percent (%)	Weighted Sum of logLBXBAPCT	-150340122	.	.	-0.84058	0.16654	0.431	0.311	0.598	Q2	Q3	0.05501	0.11513	0.64
1612	690	LBX157LA	logLBXBAPCT	log Basophils percent (%)			.	.	.	.	.	.	.	Q2	Q4	0.11035	0.17918	0.547
1613	690	LBX157LA	logLBXBAPCT	log Basophils percent (%)			.	.	.	.	.	.	.	Q3	Q4	0.05534	0.13101	0.679
N = 6
test=691
Obs	test	IV	DV	DVLabel	Label	Value	F Value	prob F	Estimate	SE	GeoMeanEst	LCI	UCI	complevel1	complevel2	diff_estimate	diff_stderr	probt	F_sigflag	Comp_sigflag
1614	691	LBX157LA	logLBXCD4	log CD4 counts (cells/mm3)	Number of Observations	10	.	.	6.1852	0	485.509	485.509	485.509	Q1	Q2	-0.21089	0	.
1615	691	LBX157LA	logLBXCD4	log CD4 counts (cells/mm3)	Sum of Weights	1.44035e+06	.	.	6.39609	0	599.496	599.496	599.496	Q1	Q3	-0.59555	0	.
1616	691	LBX157LA	logLBXCD4	log CD4 counts (cells/mm3)	Weighted Mean of logLBXCD4	6.28731	.	.	6.78075	0	880.726	880.726	880.726	Q2	Q3	-0.38466	0	.
1617	691	LBX157LA	logLBXCD4	log CD4 counts (cells/mm3)	Weighted Sum of logLBXCD4	9.05596e+06	.	.	.	.	.	.	.	.	.	.	.	.
N = 4
test=692
Obs	test	IV	DV	DVLabel	Label	Value	F Value	prob F	Estimate	SE	GeoMeanEst	LCI	UCI	complevel1	complevel2	diff_estimate	diff_stderr	probt	F_sigflag	Comp_sigflag
1618	692	LBX157LA	logLBXCD8	log CD8 counts (cells/mm3)	Number of Observations	10	.	.	6.47574	0	649.198	649.198	649.198	Q1	Q2	0.53341	0	.
1619	692	LBX157LA	logLBXCD8	log CD8 counts (cells/mm3)	Sum of Weights	1.44035e+06	.	.	5.94233	0	380.82	380.82	380.82	Q1	Q3	0.17011	0	.
1620	692	LBX157LA	logLBXCD8	log CD8 counts (cells/mm3)	Weighted Mean of logLBXCD8	6.29482	.	.	6.30563	0	547.648	547.648	547.648	Q2	Q3	-0.36331	0	.
1621	692	LBX157LA	logLBXCD8	log CD8 counts (cells/mm3)	Weighted Sum of logLBXCD8	9.06678e+06	.	.	.	.	.	.	.	.	.	.	.	.
N = 4
test=693
Obs	test	IV	DV	DVLabel	Label	Value	F Value	prob F	Estimate	SE	GeoMeanEst	LCI	UCI	complevel1	complevel2	diff_estimate	diff_stderr	probt	F_sigflag	Comp_sigflag
1622	693	LBX157LA	logLBXCRP	log C-reactive protein(mg/dL)	Number of Observations	1858	4.83717	0.015026	-1.74528	0.072371	0.175	0.152	0.201	Q1	Q2	0.03735	0.11901	0.758	*
1623	693	LBX157LA	logLBXCRP	log C-reactive protein(mg/dL)	Sum of Weights	200510814	.	.	-1.78263	0.076654	0.168	0.145	0.195	Q1	Q3	0.24603	0.10624	0.035		*
1624	693	LBX157LA	logLBXCRP	log C-reactive protein(mg/dL)	Weighted Mean of logLBXCRP	-1.84447	.	.	-1.99131	0.058465	0.137	0.122	0.153	Q1	Q4	0.45775	0.12718	0.003		**
1625	693	LBX157LA	logLBXCRP	log C-reactive protein(mg/dL)	Weighted Sum of logLBXCRP	-369835848	.	.	-2.20303	0.090655	0.11	0.092	0.132	Q2	Q3	0.20868	0.08407	0.025		*
1626	693	LBX157LA	logLBXCRP	log C-reactive protein(mg/dL)			.	.	.	.	.	.	.	Q2	Q4	0.4204	0.14189	0.01		**
1627	693	LBX157LA	logLBXCRP	log C-reactive protein(mg/dL)			.	.	.	.	.	.	.	Q3	Q4	0.21172	0.09685	0.045		*
N = 6
test=694
Obs	test	IV	DV	DVLabel	Label	Value	F Value	prob F	Estimate	SE	GeoMeanEst	LCI	UCI	complevel1	complevel2	diff_estimate	diff_stderr	probt	F_sigflag	Comp_sigflag
1628	694	LBX157LA	logLBXEOPCT	log Eosinophils percent (%)	Number of Observations	1848	1.46406	0.26423	0.87432	0.054506	2.397	2.154	2.668	Q1	Q2	-0.00139	0.056197	0.981
1629	694	LBX157LA	logLBXEOPCT	log Eosinophils percent (%)	Sum of Weights	199754260	.	.	0.87572	0.059631	2.401	2.136	2.698	Q1	Q3	0.03561	0.098064	0.722
1630	694	LBX157LA	logLBXEOPCT	log Eosinophils percent (%)	Weighted Mean of logLBXEOPCT	0.84797	.	.	0.83871	0.049619	2.313	2.099	2.55	Q1	Q4	0.11919	0.090965	0.21
1631	694	LBX157LA	logLBXEOPCT	log Eosinophils percent (%)	Weighted Sum of logLBXEOPCT	169386502	.	.	0.75513	0.044736	2.128	1.949	2.323	Q2	Q3	0.03701	0.086738	0.676
1632	694	LBX157LA	logLBXEOPCT	log Eosinophils percent (%)			.	.	.	.	.	.	.	Q2	Q4	0.12058	0.096598	0.231
1633	694	LBX157LA	logLBXEOPCT	log Eosinophils percent (%)			.	.	.	.	.	.	.	Q3	Q4	0.08358	0.05108	0.123
N = 6
test=695
Obs	test	IV	DV	DVLabel	Label	Value	F Value	prob F	Estimate	SE	GeoMeanEst	LCI	UCI	complevel1	complevel2	diff_estimate	diff_stderr	probt	F_sigflag	Comp_sigflag
1634	695	LBX157LA	logLBXHCT	log Hematocrit (%)	Number of Observations	1858	2.09884	0.14333	3.75633	0.00679148	42.791	42.225	43.365	Q1	Q2	-0.001949	0.00694504	0.783
1635	695	LBX157LA	logLBXHCT	log Hematocrit (%)	Sum of Weights	200510814	.	.	3.75828	0.00473484	42.875	42.479	43.274	Q1	Q3	-0.002032	0.00464278	0.668
1636	695	LBX157LA	logLBXHCT	log Hematocrit (%)	Weighted Mean of logLBXHCT	3.75313	.	.	3.75837	0.00604627	42.878	42.373	43.389	Q1	Q4	0.012299	0.00832726	0.16
1637	695	LBX157LA	logLBXHCT	log Hematocrit (%)	Weighted Sum of logLBXHCT	752543099	.	.	3.74403	0.00661239	42.268	41.724	42.82	Q2	Q3	-8.3e-05	0.00662535	0.99
1638	695	LBX157LA	logLBXHCT	log Hematocrit (%)			.	.	.	.	.	.	.	Q2	Q4	0.014247	0.00758047	0.08
1639	695	LBX157LA	logLBXHCT	log Hematocrit (%)			.	.	.	.	.	.	.	Q3	Q4	0.014331	0.00652086	0.044		*
N = 6
test=696
Obs	test	IV	DV	DVLabel	Label	Value	F Value	prob F	Estimate	SE	GeoMeanEst	LCI	UCI	complevel1	complevel2	diff_estimate	diff_stderr	probt	F_sigflag	Comp_sigflag
1640	696	LBX157LA	logLBXHGB	log Hemoglobin (g/dL)	Number of Observations	1858	3.09188	0.058962	2.6742	0.00728969	14.501	14.295	14.709	Q1	Q2	-0.004375	0.00680315	0.53	!
1641	696	LBX157LA	logLBXHGB	log Hemoglobin (g/dL)	Sum of Weights	200510814	.	.	2.67857	0.00411266	14.564	14.447	14.682	Q1	Q3	-0.00386	0.0049065	0.444
1642	696	LBX157LA	logLBXHGB	log Hemoglobin (g/dL)	Weighted Mean of logLBXHGB	2.67173	.	.	2.67806	0.00689504	14.557	14.361	14.755	Q1	Q4	0.012969	0.00841345	0.144
1643	696	LBX157LA	logLBXHGB	log Hemoglobin (g/dL)	Weighted Sum of logLBXHGB	535710322	.	.	2.66123	0.00638169	14.314	14.136	14.494	Q2	Q3	0.000514	0.00711801	0.943
1644	696	LBX157LA	logLBXHGB	log Hemoglobin (g/dL)			.	.	.	.	.	.	.	Q2	Q4	0.017344	0.00757741	0.037		*
1645	696	LBX157LA	logLBXHGB	log Hemoglobin (g/dL)			.	.	.	.	.	.	.	Q3	Q4	0.01683	0.0069446	0.028		*
N = 6
test=697
Obs	test	IV	DV	DVLabel	Label	Value	F Value	prob F	Estimate	SE	GeoMeanEst	LCI	UCI	complevel1	complevel2	diff_estimate	diff_stderr	probt	F_sigflag	Comp_sigflag
1646	697	LBX157LA	logLBXLYPCT	log Lymphocyte percent (%)	Number of Observations	1848	1.06957	0.39155	3.35212	0.019519	28.563	27.491	29.677	Q1	Q2	-0.002037	0.030184	0.947
1647	697	LBX157LA	logLBXLYPCT	log Lymphocyte percent (%)	Sum of Weights	199754260	.	.	3.35416	0.020664	28.621	27.485	29.804	Q1	Q3	-0.035987	0.035818	0.331
1648	697	LBX157LA	logLBXLYPCT	log Lymphocyte percent (%)	Weighted Mean of logLBXLYPCT	3.35706	.	.	3.38811	0.019174	29.61	28.518	30.744	Q1	Q4	7.2e-05	0.027574	0.998
1649	697	LBX157LA	logLBXLYPCT	log Lymphocyte percent (%)	Weighted Sum of logLBXLYPCT	670586395	.	.	3.35205	0.013239	28.561	27.83	29.312	Q2	Q3	-0.033951	0.026328	0.217
1650	697	LBX157LA	logLBXLYPCT	log Lymphocyte percent (%)			.	.	.	.	.	.	.	Q2	Q4	0.002108	0.020381	0.919
1651	697	LBX157LA	logLBXLYPCT	log Lymphocyte percent (%)			.	.	.	.	.	.	.	Q3	Q4	0.036059	0.020416	0.098
N = 6
test=698
Obs	test	IV	DV	DVLabel	Label	Value	F Value	prob F	Estimate	SE	GeoMeanEst	LCI	UCI	complevel1	complevel2	diff_estimate	diff_stderr	probt	F_sigflag	Comp_sigflag
1652	698	LBX157LA	logLBXMC	log MCHC (g/dL)	Number of Observations	1858	1.20228	0.34279	3.52271	0.00406663	33.876	33.607	34.147	Q1	Q2	-0.00232651	0.00204767	0.274
1653	698	LBX157LA	logLBXMC	log MCHC (g/dL)	Sum of Weights	200510814	.	.	3.52503	0.00396065	33.955	33.692	34.219	Q1	Q3	-0.00152097	0.00252255	0.556
1654	698	LBX157LA	logLBXMC	log MCHC (g/dL)	Weighted Mean of logLBXMC	3.52332	.	.	3.52423	0.00389747	33.928	33.669	34.188	Q1	Q4	0.000718312	0.00308991	0.819
1655	698	LBX157LA	logLBXMC	log MCHC (g/dL)	Weighted Sum of logLBXMC	706463400	.	.	3.52199	0.00377107	33.852	33.602	34.103	Q2	Q3	0.000805538	0.00217534	0.716
1656	698	LBX157LA	logLBXMC	log MCHC (g/dL)			.	.	.	.	.	.	.	Q2	Q4	0.00304482	0.00222114	0.191
1657	698	LBX157LA	logLBXMC	log MCHC (g/dL)			.	.	.	.	.	.	.	Q3	Q4	0.00223928	0.00250823	0.386
N = 6
test=699
Obs	test	IV	DV	DVLabel	Label	Value	F Value	prob F	Estimate	SE	GeoMeanEst	LCI	UCI	complevel1	complevel2	diff_estimate	diff_stderr	probt	F_sigflag	Comp_sigflag
1658	699	LBX157LA	logLBXMCHSI	log Mean cell hemoglobin (pg)	Number of Observations	1858	2.70809	0.08227	3.41358	0.00519628	30.374	30.066	30.685	Q1	Q2	-0.008929	0.0048925	0.088	!
1659	699	LBX157LA	logLBXMCHSI	log Mean cell hemoglobin (pg)	Sum of Weights	200510814	.	.	3.42251	0.00522236	30.646	30.334	30.961	Q1	Q3	-0.0143	0.00697716	0.058		*
1660	699	LBX157LA	logLBXMCHSI	log Mean cell hemoglobin (pg)	Weighted Mean of logLBXMCHSI	3.42302	.	.	3.42788	0.00471442	30.811	30.528	31.097	Q1	Q4	-0.006086	0.00818208	0.469
1661	699	LBX157LA	logLBXMCHSI	log Mean cell hemoglobin (pg)	Weighted Sum of logLBXMCHSI	686351680	.	.	3.41966	0.00468965	30.559	30.28	30.841	Q2	Q3	-0.005372	0.00611248	0.393
1662	699	LBX157LA	logLBXMCHSI	log Mean cell hemoglobin (pg)			.	.	.	.	.	.	.	Q2	Q4	0.002843	0.0071769	0.698
1663	699	LBX157LA	logLBXMCHSI	log Mean cell hemoglobin (pg)			.	.	.	.	.	.	.	Q3	Q4	0.008215	0.00471224	0.102
N = 6
test=700
Obs	test	IV	DV	DVLabel	Label	Value	F Value	prob F	Estimate	SE	GeoMeanEst	LCI	UCI	complevel1	complevel2	diff_estimate	diff_stderr	probt	F_sigflag	Comp_sigflag
1664	700	LBX157LA	logLBXMCVSI	log Mean cell volume (fL)	Number of Observations	1858	3.10339	0.058388	4.49624	0.00366298	89.68	89.038	90.326	Q1	Q2	-0.006573	0.00393968	0.116	!
1665	700	LBX157LA	logLBXMCVSI	log Mean cell volume (fL)	Sum of Weights	200510814	.	.	4.50282	0.00390946	90.271	89.582	90.966	Q1	Q3	-0.012646	0.00549473	0.036		*
1666	700	LBX157LA	logLBXMCVSI	log Mean cell volume (fL)	Weighted Mean of logLBXMCVSI	4.50499	.	.	4.50889	0.00333175	90.821	90.23	91.416	Q1	Q4	-0.006627	0.00623775	0.305
1667	700	LBX157LA	logLBXMCVSI	log Mean cell volume (fL)	Weighted Sum of logLBXMCVSI	903300039	.	.	4.50287	0.00380416	90.276	89.605	90.952	Q2	Q3	-0.006073	0.00511791	0.254
1668	700	LBX157LA	logLBXMCVSI	log Mean cell volume (fL)			.	.	.	.	.	.	.	Q2	Q4	-5.3e-05	0.00590503	0.993
1669	700	LBX157LA	logLBXMCVSI	log Mean cell volume (fL)			.	.	.	.	.	.	.	Q3	Q4	0.00602	0.00311961	0.073
N = 6
test=701
Obs	test	IV	DV	DVLabel	Label	Value	F Value	prob F	Estimate	SE	GeoMeanEst	LCI	UCI	complevel1	complevel2	diff_estimate	diff_stderr	probt	F_sigflag	Comp_sigflag
1670	701	LBX157LA	logLBXMOPCT	log Monocyte percent (%)	Number of Observations	1848	1.48993	0.25757	1.98805	0.021277	7.301	7.003	7.612	Q1	Q2	-0.009137	0.014397	0.535
1671	701	LBX157LA	logLBXMOPCT	log Monocyte percent (%)	Sum of Weights	199754260	.	.	1.99719	0.025077	7.368	7.015	7.74	Q1	Q3	-0.023482	0.030081	0.447
1672	701	LBX157LA	logLBXMOPCT	log Monocyte percent (%)	Weighted Mean of logLBXMOPCT	2.00975	.	.	2.01154	0.017305	7.475	7.226	7.733	Q1	Q4	-0.052934	0.03414	0.142
1673	701	LBX157LA	logLBXMOPCT	log Monocyte percent (%)	Weighted Sum of logLBXMOPCT	401456543	.	.	2.04099	0.02207	7.698	7.372	8.039	Q2	Q3	-0.014345	0.033541	0.675
1674	701	LBX157LA	logLBXMOPCT	log Monocyte percent (%)			.	.	.	.	.	.	.	Q2	Q4	-0.043797	0.040255	0.294
1675	701	LBX157LA	logLBXMOPCT	log Monocyte percent (%)			.	.	.	.	.	.	.	Q3	Q4	-0.029452	0.022355	0.207
N = 6
test=702
Obs	test	IV	DV	DVLabel	Label	Value	F Value	prob F	Estimate	SE	GeoMeanEst	LCI	UCI	complevel1	complevel2	diff_estimate	diff_stderr	probt	F_sigflag	Comp_sigflag
1676	702	LBX157LA	logLBXNEPCT	log Segmented neutrophils percent (%)	Number of Observations	1848	0.54655	0.658	4.06029	0.009963	57.991	56.87	59.135	Q1	Q2	-0.001927	0.01546	0.902
1677	702	LBX157LA	logLBXNEPCT	log Segmented neutrophils percent (%)	Sum of Weights	199754260	.	.	4.06222	0.010039	58.103	56.971	59.257	Q1	Q3	0.008457	0.018866	0.66
1678	702	LBX157LA	logLBXNEPCT	log Segmented neutrophils percent (%)	Weighted Mean of logLBXNEPCT	4.05967	.	.	4.05183	0.010259	57.503	56.358	58.671	Q1	Q4	-0.000624	0.016426	0.97
1679	702	LBX157LA	logLBXNEPCT	log Segmented neutrophils percent (%)	Weighted Sum of logLBXNEPCT	810935706	.	.	4.06091	0.010338	58.027	56.863	59.215	Q2	Q3	0.010384	0.009088	0.271
1680	702	LBX157LA	logLBXNEPCT	log Segmented neutrophils percent (%)			.	.	.	.	.	.	.	Q2	Q4	0.001303	0.013638	0.925
1681	702	LBX157LA	logLBXNEPCT	log Segmented neutrophils percent (%)			.	.	.	.	.	.	.	Q3	Q4	-0.009081	0.013376	0.508
N = 6
test=703
Obs	test	IV	DV	DVLabel	Label	Value	F Value	prob F	Estimate	SE	GeoMeanEst	LCI	UCI	complevel1	complevel2	diff_estimate	diff_stderr	probt	F_sigflag	Comp_sigflag
1682	703	LBX157LA	logLBXPLTSI	log Platelet count SI (1000 cells/uL)	Number of Observations	1858	1.05447	0.39753	5.57418	0.0128	263.532	257.003	270.227	Q1	Q2	0.015083	0.019378	0.448
1683	703	LBX157LA	logLBXPLTSI	log Platelet count SI (1000 cells/uL)	Sum of Weights	200510814	.	.	5.55909	0.013713	259.587	252.703	266.659	Q1	Q3	0.012054	0.027157	0.663
1684	703	LBX157LA	logLBXPLTSI	log Platelet count SI (1000 cells/uL)	Weighted Mean of logLBXPLTSI	5.55411	.	.	5.56212	0.018632	260.375	251.038	270.059	Q1	Q4	0.043992	0.029776	0.16
1685	703	LBX157LA	logLBXPLTSI	log Platelet count SI (1000 cells/uL)	Weighted Sum of logLBXPLTSI	1113658640	.	.	5.53018	0.020575	252.19	242.222	262.568	Q2	Q3	-0.003029	0.026515	0.911
1686	703	LBX157LA	logLBXPLTSI	log Platelet count SI (1000 cells/uL)			.	.	.	.	.	.	.	Q2	Q4	0.028909	0.024235	0.251
1687	703	LBX157LA	logLBXPLTSI	log Platelet count SI (1000 cells/uL)			.	.	.	.	.	.	.	Q3	Q4	0.031938	0.020598	0.142
N = 6
test=704
Obs	test	IV	DV	DVLabel	Label	Value	F Value	prob F	Estimate	SE	GeoMeanEst	LCI	UCI	complevel1	complevel2	diff_estimate	diff_stderr	probt	F_sigflag	Comp_sigflag
1688	704	LBX157LA	logLBXRBCSI	log Red blood cell count (million cells/uL)	Number of Observations	1858	1.73562	0.20261	1.56262	0.00613599	4.771	4.714	4.829	Q1	Q2	0.004708	0.00800509	0.565
1689	704	LBX157LA	logLBXRBCSI	log Red blood cell count (million cells/uL)	Sum of Weights	200510814	.	.	1.55792	0.00476916	4.749	4.705	4.794	Q1	Q3	0.01048	0.00574335	0.088
1690	704	LBX157LA	logLBXRBCSI	log Red blood cell count (million cells/uL)	Weighted Mean of logLBXRBCSI	1.55065	.	.	1.55214	0.0054359	4.722	4.672	4.772	Q1	Q4	0.019164	0.00872726	0.044		*
1691	704	LBX157LA	logLBXRBCSI	log Red blood cell count (million cells/uL)	Weighted Sum of logLBXRBCSI	310921589	.	.	1.54346	0.00649938	4.681	4.622	4.741	Q2	Q3	0.005772	0.00740789	0.448
1692	704	LBX157LA	logLBXRBCSI	log Red blood cell count (million cells/uL)			.	.	.	.	.	.	.	Q2	Q4	0.014456	0.00835444	0.104
1693	704	LBX157LA	logLBXRBCSI	log Red blood cell count (million cells/uL)			.	.	.	.	.	.	.	Q3	Q4	0.008683	0.00532325	0.124
N = 6
test=705
Obs	test	IV	DV	DVLabel	Label	Value	F Value	prob F	Estimate	SE	GeoMeanEst	LCI	UCI	complevel1	complevel2	diff_estimate	diff_stderr	probt	F_sigflag	Comp_sigflag
1694	705	LBX157LA	logLBXWBCSI	log White blood cell count (1000 cells/uL)	Number of Observations	1858	2.5411	0.095481	1.9671	0.025042	7.15	6.807	7.51	Q1	Q2	0.01054	0.030105	0.731	!
1695	705	LBX157LA	logLBXWBCSI	log White blood cell count (1000 cells/uL)	Sum of Weights	200510814	.	.	1.95656	0.023174	7.075	6.761	7.404	Q1	Q3	0.064252	0.030334	0.051		*
1696	705	LBX157LA	logLBXWBCSI	log White blood cell count (1000 cells/uL)	Weighted Mean of logLBXWBCSI	1.92983	.	.	1.90285	0.015736	6.705	6.501	6.915	Q1	Q4	0.078442	0.039902	0.068		*
1697	705	LBX157LA	logLBXWBCSI	log White blood cell count (1000 cells/uL)	Weighted Sum of logLBXWBCSI	386952738	.	.	1.88866	0.024092	6.61	6.306	6.93	Q2	Q3	0.053712	0.028044	0.075
1698	705	LBX157LA	logLBXWBCSI	log White blood cell count (1000 cells/uL)			.	.	.	.	.	.	.	Q2	Q4	0.067902	0.026328	0.021		*
1699	705	LBX157LA	logLBXWBCSI	log White blood cell count (1000 cells/uL)			.	.	.	.	.	.	.	Q3	Q4	0.01419	0.025533	0.587
N = 6
test=706
Obs	test	IV	DV	DVLabel	Label	Value	F Value	prob F	Estimate	SE	GeoMeanEst	LCI	UCI	complevel1	complevel2	diff_estimate	diff_stderr	probt	F_sigflag	Comp_sigflag
1700	706	LBX157LA	logLBDSALSI	log Albumin (g/L)	Number of Observations	1858	4.0202	0.027698	3.74833	0.00586927	42.45	41.965	42.941	Q1	Q2	-0.016231	0.0060717	0.017	*	*
1701	706	LBX157LA	logLBDSALSI	log Albumin (g/L)	Sum of Weights	200510814	.	.	3.76456	0.0029894	43.145	42.893	43.398	Q1	Q3	-0.016315	0.00651945	0.024		*
1702	706	LBX157LA	logLBDSALSI	log Albumin (g/L)	Weighted Mean of logLBDSALSI	3.75477	.	.	3.76465	0.00467631	43.148	42.755	43.546	Q1	Q4	-0.009461	0.00966811	0.343
1703	706	LBX157LA	logLBDSALSI	log Albumin (g/L)	Weighted Sum of logLBDSALSI	752871182	.	.	3.75779	0.00728633	42.854	42.246	43.47	Q2	Q3	-8.4e-05	0.0046284	0.986
1704	706	LBX157LA	logLBDSALSI	log Albumin (g/L)			.	.	.	.	.	.	.	Q2	Q4	0.006771	0.0076264	0.389
1705	706	LBX157LA	logLBDSALSI	log Albumin (g/L)			.	.	.	.	.	.	.	Q3	Q4	0.006855	0.00549014	0.231
N = 6
test=707
Obs	test	IV	DV	DVLabel	Label	Value	F Value	prob F	Estimate	SE	GeoMeanEst	LCI	UCI	complevel1	complevel2	diff_estimate	diff_stderr	probt	F_sigflag	Comp_sigflag
1706	707	LBX157LA	logLBXSATSI	log Alanine aminotransferase ALT (U/L)	Number of Observations	1856	2.9352	0.067449	3.07121	0.021442	21.568	20.68	22.494	Q1	Q2	-0.055129	0.026871	0.058	!	*
1707	707	LBX157LA	logLBXSATSI	log Alanine aminotransferase ALT (U/L)	Sum of Weights	200274004	.	.	3.12634	0.025511	22.79	21.679	23.959	Q1	Q3	-0.070796	0.03635	0.07
1708	707	LBX157LA	logLBXSATSI	log Alanine aminotransferase ALT (U/L)	Weighted Mean of logLBXSATSI	3.1062	.	.	3.14201	0.021562	23.15	22.192	24.15	Q1	Q4	0.005183	0.044801	0.909
1709	707	LBX157LA	logLBXSATSI	log Alanine aminotransferase ALT (U/L)	Weighted Sum of logLBXSATSI	622090865	.	.	3.06603	0.0325	21.456	20.132	22.868	Q2	Q3	-0.015668	0.037308	0.68
1710	707	LBX157LA	logLBXSATSI	log Alanine aminotransferase ALT (U/L)			.	.	.	.	.	.	.	Q2	Q4	0.060312	0.046411	0.213
1711	707	LBX157LA	logLBXSATSI	log Alanine aminotransferase ALT (U/L)			.	.	.	.	.	.	.	Q3	Q4	0.07598	0.037211	0.059		*
N = 6
test=708
Obs	test	IV	DV	DVLabel	Label	Value	F Value	prob F	Estimate	SE	GeoMeanEst	LCI	UCI	complevel1	complevel2	diff_estimate	diff_stderr	probt	F_sigflag	Comp_sigflag
1712	708	LBX157LA	logLBXSASSI	log Aspartate aminotransferase AST (U/L)	Number of Observations	1856	0.75258	0.53777	3.13884	0.01634	23.077	22.35	23.828	Q1	Q2	-0.025017	0.024673	0.327
1713	708	LBX157LA	logLBXSASSI	log Aspartate aminotransferase AST (U/L)	Sum of Weights	200274004	.	.	3.16386	0.021569	23.662	22.682	24.683	Q1	Q3	-0.043481	0.031269	0.185
1714	708	LBX157LA	logLBXSASSI	log Aspartate aminotransferase AST (U/L)	Weighted Mean of logLBXSASSI	3.16728	.	.	3.18232	0.021907	24.103	23.09	25.16	Q1	Q4	-0.039666	0.039396	0.33
1715	708	LBX157LA	logLBXSASSI	log Aspartate aminotransferase AST (U/L)	Weighted Sum of logLBXSASSI	634324469	.	.	3.17851	0.029652	24.011	22.655	25.448	Q2	Q3	-0.018464	0.032061	0.573
1716	708	LBX157LA	logLBXSASSI	log Aspartate aminotransferase AST (U/L)			.	.	.	.	.	.	.	Q2	Q4	-0.014649	0.039979	0.719
1717	708	LBX157LA	logLBXSASSI	log Aspartate aminotransferase AST (U/L)			.	.	.	.	.	.	.	Q3	Q4	0.003815	0.024091	0.876
N = 6
test=709
Obs	test	IV	DV	DVLabel	Label	Value	F Value	prob F	Estimate	SE	GeoMeanEst	LCI	UCI	complevel1	complevel2	diff_estimate	diff_stderr	probt	F_sigflag	Comp_sigflag
1718	709	LBX157LA	logLBXSAPSI	log Alkaline phosphotase (U/L)	Number of Observations	1858	27.5098	2.406e-06	4.31481	0.032436	74.799	70.192	79.709	Q1	Q2	0.15073	0.033716	0	**	**
1719	709	LBX157LA	logLBXSAPSI	log Alkaline phosphotase (U/L)	Sum of Weights	200510814	.	.	4.16407	0.020927	64.333	61.748	67.027	Q1	Q3	0.09426	0.034138	0.015		*
1720	709	LBX157LA	logLBXSAPSI	log Alkaline phosphotase (U/L)	Weighted Mean of logLBXSAPSI	4.23312	.	.	4.22055	0.019043	68.071	65.577	70.66	Q1	Q4	0.00922	0.061039	0.882
1721	709	LBX157LA	logLBXSAPSI	log Alkaline phosphotase (U/L)	Weighted Sum of logLBXSAPSI	848785900	.	.	4.30559	0.033672	74.113	69.38	79.169	Q2	Q3	-0.05648	0.027219	0.056		*
1722	709	LBX157LA	logLBXSAPSI	log Alkaline phosphotase (U/L)			.	.	.	.	.	.	.	Q2	Q4	-0.14152	0.042262	0.004		**
1723	709	LBX157LA	logLBXSAPSI	log Alkaline phosphotase (U/L)			.	.	.	.	.	.	.	Q3	Q4	-0.08504	0.03326	0.022		*
N = 6
test=710
Obs	test	IV	DV	DVLabel	Label	Value	F Value	prob F	Estimate	SE	GeoMeanEst	LCI	UCI	complevel1	complevel2	diff_estimate	diff_stderr	probt	F_sigflag	Comp_sigflag
1724	710	LBX157LA	logLBDSBUSI	log Blood urea nitrogen (mmol/L)	Number of Observations	1858	2.17509	0.13347	1.40035	0.021678	4.057	3.888	4.233	Q1	Q2	0.043234	0.021009	0.057		*
1725	710	LBX157LA	logLBDSBUSI	log Blood urea nitrogen (mmol/L)	Sum of Weights	200510814	.	.	1.35711	0.01997	3.885	3.736	4.04	Q1	Q3	0.070239	0.030182	0.034		*
1726	710	LBX157LA	logLBDSBUSI	log Blood urea nitrogen (mmol/L)	Weighted Mean of logLBDSBUSI	1.38773	.	.	1.33011	0.02095	3.781	3.629	3.94	Q1	Q4	0.038953	0.033438	0.262
1727	710	LBX157LA	logLBDSBUSI	log Blood urea nitrogen (mmol/L)	Weighted Sum of logLBDSBUSI	278255169	.	.	1.36139	0.025101	3.902	3.714	4.098	Q2	Q3	0.027005	0.022462	0.248
1728	710	LBX157LA	logLBDSBUSI	log Blood urea nitrogen (mmol/L)			.	.	.	.	.	.	.	Q2	Q4	-0.004281	0.024768	0.865
1729	710	LBX157LA	logLBDSBUSI	log Blood urea nitrogen (mmol/L)			.	.	.	.	.	.	.	Q3	Q4	-0.031286	0.026912	0.263
N = 6
test=711
Obs	test	IV	DV	DVLabel	Label	Value	F Value	prob F	Estimate	SE	GeoMeanEst	LCI	UCI	complevel1	complevel2	diff_estimate	diff_stderr	probt	F_sigflag	Comp_sigflag
1730	711	LBX157LA	logLBDSCASI	log Total calcium (mmol/L)	Number of Observations	1858	0.82874	0.49848	0.87303	0.00436169	2.394	2.374	2.415	Q1	Q2	0.00106919	0.00288922	0.717
1731	711	LBX157LA	logLBDSCASI	log Total calcium (mmol/L)	Sum of Weights	200510814	.	.	0.87196	0.00424467	2.392	2.372	2.412	Q1	Q3	-0.00041122	0.00275594	0.883
1732	711	LBX157LA	logLBDSCASI	log Total calcium (mmol/L)	Weighted Mean of logLBDSCASI	0.87272	.	.	0.87344	0.00407443	2.395	2.376	2.414	Q1	Q4	-0.00358482	0.00332861	0.299
1733	711	LBX157LA	logLBDSCASI	log Total calcium (mmol/L)	Weighted Sum of logLBDSCASI	174990247	.	.	0.87661	0.00452347	2.403	2.382	2.424	Q2	Q3	-0.00148041	0.00264377	0.584
1734	711	LBX157LA	logLBDSCASI	log Total calcium (mmol/L)			.	.	.	.	.	.	.	Q2	Q4	-0.00465401	0.00297816	0.139
1735	711	LBX157LA	logLBDSCASI	log Total calcium (mmol/L)			.	.	.	.	.	.	.	Q3	Q4	-0.0031736	0.00315303	0.33
N = 6
test=712
Obs	test	IV	DV	DVLabel	Label	Value	F Value	prob F	Estimate	SE	GeoMeanEst	LCI	UCI	complevel1	complevel2	diff_estimate	diff_stderr	probt	F_sigflag	Comp_sigflag
1736	712	LBX157LA	logLBDSCHSI	log Cholesterol (mmol/L)	Number of Observations	1858	20.6673	1.3859e-05	1.58167	0.010331	4.863	4.766	4.963	Q1	Q2	-0.07045	0.014799	0	**	**
1737	712	LBX157LA	logLBDSCHSI	log Cholesterol (mmol/L)	Sum of Weights	200510814	.	.	1.65212	0.011103	5.218	5.106	5.333	Q1	Q3	-0.04886	0.019988	0.027		*
1738	712	LBX157LA	logLBDSCHSI	log Cholesterol (mmol/L)	Weighted Mean of logLBDSCHSI	1.61469	.	.	1.63054	0.012359	5.107	4.984	5.232	Q1	Q4	0.0468	0.025066	0.082
1739	712	LBX157LA	logLBDSCHSI	log Cholesterol (mmol/L)	Weighted Sum of logLBDSCHSI	323762502	.	.	1.53488	0.018102	4.641	4.479	4.808	Q2	Q3	0.02159	0.018179	0.254
1740	712	LBX157LA	logLBDSCHSI	log Cholesterol (mmol/L)			.	.	.	.	.	.	.	Q2	Q4	0.11724	0.021308	0		**
1741	712	LBX157LA	logLBDSCHSI	log Cholesterol (mmol/L)			.	.	.	.	.	.	.	Q3	Q4	0.09566	0.019094	0		**
N = 6
test=713
Obs	test	IV	DV	DVLabel	Label	Value	F Value	prob F	Estimate	SE	GeoMeanEst	LCI	UCI	complevel1	complevel2	diff_estimate	diff_stderr	probt	F_sigflag	Comp_sigflag
1742	713	LBX157LA	logLBXSC3SI	log Bicarbonate (mmol/L)	Number of Observations	1858	0.18738	0.90333	3.2017	0.004583	24.574	24.354	24.796	Q1	Q2	-0.00533845	0.009234	0.572
1743	713	LBX157LA	logLBXSC3SI	log Bicarbonate (mmol/L)	Sum of Weights	200510814	.	.	3.20704	0.010094	24.706	24.222	25.199	Q1	Q3	-0.00393546	0.007393	0.602
1744	713	LBX157LA	logLBXSC3SI	log Bicarbonate (mmol/L)	Weighted Mean of logLBXSC3SI	3.20813	.	.	3.20563	0.007833	24.671	24.295	25.053	Q1	Q4	-0.0060682	0.012575	0.636
1745	713	LBX157LA	logLBXSC3SI	log Bicarbonate (mmol/L)	Weighted Sum of logLBXSC3SI	643265317	.	.	3.20777	0.011216	24.724	24.186	25.273	Q2	Q3	0.00140299	0.010222	0.893
1746	713	LBX157LA	logLBXSC3SI	log Bicarbonate (mmol/L)			.	.	.	.	.	.	.	Q2	Q4	-0.000729749	0.014751	0.961
1747	713	LBX157LA	logLBXSC3SI	log Bicarbonate (mmol/L)			.	.	.	.	.	.	.	Q3	Q4	-0.00213274	0.011141	0.851
N = 6
test=714
Obs	test	IV	DV	DVLabel	Label	Value	F Value	prob F	Estimate	SE	GeoMeanEst	LCI	UCI	complevel1	complevel2	diff_estimate	diff_stderr	probt	F_sigflag	Comp_sigflag
1748	714	LBX157LA	logLBXSGTSI	log Gamma glutamyl transferase (U/L)	Number of Observations	1857	2.43819	0.10478	2.9218	0.039719	18.575	17.184	20.078	Q1	Q2	-0.092734	0.04379	0.051		*
1749	714	LBX157LA	logLBXSGTSI	log Gamma glutamyl transferase (U/L)	Sum of Weights	200419134	.	.	3.01453	0.035453	20.38	19.012	21.846	Q1	Q3	-0.090784	0.06547	0.186
1750	714	LBX157LA	logLBXSGTSI	log Gamma glutamyl transferase (U/L)	Weighted Mean of logLBXSGTSI	2.99405	.	.	3.01258	0.052497	20.34	18.351	22.544	Q1	Q4	-0.027045	0.044732	0.554
1751	714	LBX157LA	logLBXSGTSI	log Gamma glutamyl transferase (U/L)	Weighted Sum of logLBXSGTSI	600064593	.	.	2.94884	0.033372	19.084	17.876	20.374	Q2	Q3	0.001949	0.078646	0.981
1752	714	LBX157LA	logLBXSGTSI	log Gamma glutamyl transferase (U/L)			.	.	.	.	.	.	.	Q2	Q4	0.065689	0.051189	0.219
1753	714	LBX157LA	logLBXSGTSI	log Gamma glutamyl transferase (U/L)			.	.	.	.	.	.	.	Q3	Q4	0.06374	0.058335	0.292
N = 6
test=715
Obs	test	IV	DV	DVLabel	Label	Value	F Value	prob F	Estimate	SE	GeoMeanEst	LCI	UCI	complevel1	complevel2	diff_estimate	diff_stderr	probt	F_sigflag	Comp_sigflag
1754	715	LBX157LA	logLBDSGLSI	log Glucose, serum (mmol/L)	Number of Observations	1858	1.36597	0.29118	1.63084	0.01019	5.108	5.007	5.211	Q1	Q2	0.022008	0.01105	0.065		*
1755	715	LBX157LA	logLBDSGLSI	log Glucose, serum (mmol/L)	Sum of Weights	200510814	.	.	1.60883	0.00755	4.997	4.924	5.071	Q1	Q3	0.004917	0.012902	0.708
1756	715	LBX157LA	logLBDSGLSI	log Glucose, serum (mmol/L)	Weighted Mean of logLBDSGLSI	1.63117	.	.	1.62592	0.010204	5.083	4.982	5.186	Q1	Q4	0.009916	0.019586	0.62
1757	715	LBX157LA	logLBDSGLSI	log Glucose, serum (mmol/L)	Weighted Sum of logLBDSGLSI	327068223	.	.	1.62092	0.016038	5.058	4.901	5.219	Q2	Q3	-0.017091	0.013646	0.23
1758	715	LBX157LA	logLBDSGLSI	log Glucose, serum (mmol/L)			.	.	.	.	.	.	.	Q2	Q4	-0.012092	0.019131	0.537
1759	715	LBX157LA	logLBDSGLSI	log Glucose, serum (mmol/L)			.	.	.	.	.	.	.	Q3	Q4	0.004999	0.019558	0.802
N = 6
test=716
Obs	test	IV	DV	DVLabel	Label	Value	F Value	prob F	Estimate	SE	GeoMeanEst	LCI	UCI	complevel1	complevel2	diff_estimate	diff_stderr	probt	F_sigflag	Comp_sigflag
1760	716	LBX157LA	logLBDSIRSI	log Iron, refigerated (umol/L)	Number of Observations	1856	9.89789	0.000755501	2.63147	0.023881	13.894	13.259	14.56	Q1	Q2	-0.047653	0.040451	0.257	**
1761	716	LBX157LA	logLBDSIRSI	log Iron, refigerated (umol/L)	Sum of Weights	200274004	.	.	2.67912	0.025208	14.572	13.87	15.31	Q1	Q3	-0.09531	0.025987	0.002		**
1762	716	LBX157LA	logLBDSIRSI	log Iron, refigerated (umol/L)	Weighted Mean of logLBDSIRSI	2.67038	.	.	2.72678	0.022746	15.284	14.617	15.98	Q1	Q4	-0.029673	0.040904	0.479
1763	716	LBX157LA	logLBDSIRSI	log Iron, refigerated (umol/L)	Weighted Sum of logLBDSIRSI	534807417	.	.	2.66114	0.03401	14.313	13.39	15.299	Q2	Q3	-0.047658	0.040334	0.256
1764	716	LBX157LA	logLBDSIRSI	log Iron, refigerated (umol/L)			.	.	.	.	.	.	.	Q2	Q4	0.017979	0.048599	0.717
1765	716	LBX157LA	logLBDSIRSI	log Iron, refigerated (umol/L)			.	.	.	.	.	.	.	Q3	Q4	0.065637	0.024493	0.017		*
N = 6
test=717
Obs	test	IV	DV	DVLabel	Label	Value	F Value	prob F	Estimate	SE	GeoMeanEst	LCI	UCI	complevel1	complevel2	diff_estimate	diff_stderr	probt	F_sigflag	Comp_sigflag
1766	717	LBX157LA	logLBXSLDSI	log Lactate dehydrogenase LDH (U/L)	Number of Observations	1856	1.7486	0.20008	4.83733	0.013379	126.133	122.868	129.484	Q1	Q2	0.026403	0.011755	0.04		*
1767	717	LBX157LA	logLBXSLDSI	log Lactate dehydrogenase LDH (U/L)	Sum of Weights	200274004	.	.	4.81093	0.013616	122.846	119.611	126.168	Q1	Q3	0.005397	0.016998	0.755
1768	717	LBX157LA	logLBXSLDSI	log Lactate dehydrogenase LDH (U/L)	Weighted Mean of logLBXSLDSI	4.83018	.	.	4.83194	0.018238	125.454	121.048	130.019	Q1	Q4	0.023824	0.030915	0.453
1769	717	LBX157LA	logLBXSLDSI	log Lactate dehydrogenase LDH (U/L)	Weighted Sum of logLBXSLDSI	967360439	.	.	4.81351	0.021737	123.163	118.026	128.524	Q2	Q3	-0.021006	0.017551	0.25
1770	717	LBX157LA	logLBXSLDSI	log Lactate dehydrogenase LDH (U/L)			.	.	.	.	.	.	.	Q2	Q4	-0.002579	0.027103	0.925
1771	717	LBX157LA	logLBXSLDSI	log Lactate dehydrogenase LDH (U/L)			.	.	.	.	.	.	.	Q3	Q4	0.018427	0.026603	0.499
N = 6
test=718
Obs	test	IV	DV	DVLabel	Label	Value	F Value	prob F	Estimate	SE	GeoMeanEst	LCI	UCI	complevel1	complevel2	diff_estimate	diff_stderr	probt	F_sigflag	Comp_sigflag
1772	718	LBX157LA	logLBDSPHSI	log Phosphorus (mmol/L)	Number of Observations	1857	0.63483	0.60401	0.21775	0.010117	1.243	1.219	1.268	Q1	Q2	0.004158	0.01324	0.758
1773	718	LBX157LA	logLBDSPHSI	log Phosphorus (mmol/L)	Sum of Weights	200419134	.	.	0.2136	0.006988	1.238	1.221	1.255	Q1	Q3	0.003431	0.015692	0.83
1774	718	LBX157LA	logLBDSPHSI	log Phosphorus (mmol/L)	Weighted Mean of logLBDSPHSI	0.21191	.	.	0.21432	0.007629	1.239	1.221	1.258	Q1	Q4	-0.010386	0.019555	0.603
1775	718	LBX157LA	logLBDSPHSI	log Phosphorus (mmol/L)	Weighted Sum of logLBDSPHSI	42471108	.	.	0.22814	0.013081	1.256	1.224	1.289	Q2	Q3	-0.000727	0.008646	0.934
1776	718	LBX157LA	logLBDSPHSI	log Phosphorus (mmol/L)			.	.	.	.	.	.	.	Q2	Q4	-0.014544	0.011736	0.234
1777	718	LBX157LA	logLBDSPHSI	log Phosphorus (mmol/L)			.	.	.	.	.	.	.	Q3	Q4	-0.013817	0.014005	0.339
N = 6
test=719
Obs	test	IV	DV	DVLabel	Label	Value	F Value	prob F	Estimate	SE	GeoMeanEst	LCI	UCI	complevel1	complevel2	diff_estimate	diff_stderr	probt	F_sigflag	Comp_sigflag
1778	719	LBX157LA	logLBDSTBSI	log Bilirubin, total (umol/L)	Number of Observations	1857	0.67321	0.58168	2.50784	0.03511	12.278	11.462	13.153	Q1	Q2	-0.021021	0.037048	0.579
1779	719	LBX157LA	logLBDSTBSI	log Bilirubin, total (umol/L)	Sum of Weights	200419134	.	.	2.52886	0.021114	12.539	12.031	13.069	Q1	Q3	-0.030903	0.0316	0.344
1780	719	LBX157LA	logLBDSTBSI	log Bilirubin, total (umol/L)	Weighted Mean of logLBDSTBSI	2.52489	.	.	2.53874	0.014772	12.664	12.302	13.036	Q1	Q4	-0.019493	0.043104	0.658
1781	719	LBX157LA	logLBDSTBSI	log Bilirubin, total (umol/L)	Weighted Sum of logLBDSTBSI	506036101	.	.	2.52733	0.02172	12.52	11.998	13.065	Q2	Q3	-0.009883	0.026097	0.71
1782	719	LBX157LA	logLBDSTBSI	log Bilirubin, total (umol/L)			.	.	.	.	.	.	.	Q2	Q4	0.001527	0.029292	0.959
1783	719	LBX157LA	logLBDSTBSI	log Bilirubin, total (umol/L)			.	.	.	.	.	.	.	Q3	Q4	0.01141	0.01971	0.571
N = 6
test=720
Obs	test	IV	DV	DVLabel	Label	Value	F Value	prob F	Estimate	SE	GeoMeanEst	LCI	UCI	complevel1	complevel2	diff_estimate	diff_stderr	probt	F_sigflag	Comp_sigflag
1784	720	LBX157LA	logLBDSTPSI	log Total protein (g/L)	Number of Observations	1857	4.97147	0.013648	4.28286	0.00365969	72.447	71.929	72.969	Q1	Q2	0.005889	0.00352803	0.116	*
1785	720	LBX157LA	logLBDSTPSI	log Total protein (g/L)	Sum of Weights	200365683	.	.	4.27697	0.00440812	72.022	71.402	72.647	Q1	Q3	0.008185	0.00573513	0.174
1786	720	LBX157LA	logLBDSTPSI	log Total protein (g/L)	Weighted Mean of logLBDSTPSI	4.27408	.	.	4.27467	0.00456187	71.857	71.217	72.502	Q1	Q4	0.016185	0.00594276	0.016		*
1787	720	LBX157LA	logLBDSTPSI	log Total protein (g/L)	Weighted Sum of logLBDSTPSI	856379169	.	.	4.26667	0.00609549	71.284	70.437	72.141	Q2	Q3	0.002296	0.00634159	0.722
1788	720	LBX157LA	logLBDSTPSI	log Total protein (g/L)			.	.	.	.	.	.	.	Q2	Q4	0.010296	0.00748892	0.189
1789	720	LBX157LA	logLBDSTPSI	log Total protein (g/L)			.	.	.	.	.	.	.	Q3	Q4	0.008001	0.00462291	0.104
N = 6
test=721
Obs	test	IV	DV	DVLabel	Label	Value	F Value	prob F	Estimate	SE	GeoMeanEst	LCI	UCI	complevel1	complevel2	diff_estimate	diff_stderr	probt	F_sigflag	Comp_sigflag
1790	721	LBX157LA	logLBDSTRSI	log Triglycerides (mmol/L)	Number of Observations	1858	7.56715	0.00259819	0.15127	0.037774	1.163	1.08	1.253	Q1	Q2	-0.10781	0.044766	0.029	**	*
1791	721	LBX157LA	logLBDSTRSI	log Triglycerides (mmol/L)	Sum of Weights	200510814	.	.	0.25909	0.037749	1.296	1.203	1.395	Q1	Q3	-0.01193	0.061813	0.85
1792	721	LBX157LA	logLBDSTRSI	log Triglycerides (mmol/L)	Weighted Mean of logLBDSTRSI	0.18429	.	.	0.1632	0.036856	1.177	1.095	1.265	Q1	Q4	0.11235	0.061994	0.09
1793	721	LBX157LA	logLBDSTRSI	log Triglycerides (mmol/L)	Weighted Sum of logLBDSTRSI	36951529	.	.	0.03892	0.035337	1.04	0.97	1.114	Q2	Q3	0.09588	0.062135	0.144
1794	721	LBX157LA	logLBDSTRSI	log Triglycerides (mmol/L)			.	.	.	.	.	.	.	Q2	Q4	0.22016	0.054133	0.001		**
1795	721	LBX157LA	logLBDSTRSI	log Triglycerides (mmol/L)			.	.	.	.	.	.	.	Q3	Q4	0.12428	0.049588	0.024		*
N = 6
test=722
Obs	test	IV	DV	DVLabel	Label	Value	F Value	prob F	Estimate	SE	GeoMeanEst	LCI	UCI	complevel1	complevel2	diff_estimate	diff_stderr	probt	F_sigflag	Comp_sigflag
1796	722	LBX157LA	logLBDSUASI	log Uric acid (umol/L)	Number of Observations	1857	7.08908	0.00343774	5.76027	0.011838	317.435	310.154	324.886	Q1	Q2	0.03692	0.015511	0.031	**	*
1797	722	LBX157LA	logLBDSUASI	log Uric acid (umol/L)	Sum of Weights	200419134	.	.	5.72335	0.012229	305.929	298.683	313.35	Q1	Q3	0.047644	0.018357	0.02		*
1798	722	LBX157LA	logLBDSUASI	log Uric acid (umol/L)	Weighted Mean of logLBDSUASI	5.72643	.	.	5.71263	0.011309	302.665	296.03	309.449	Q1	Q4	0.073223	0.015899	0		**
1799	722	LBX157LA	logLBDSUASI	log Uric acid (umol/L)	Weighted Sum of logLBDSUASI	1147685304	.	.	5.68705	0.012317	295.022	287.984	302.231	Q2	Q3	0.010724	0.01822	0.565
1800	722	LBX157LA	logLBDSUASI	log Uric acid (umol/L)			.	.	.	.	.	.	.	Q2	Q4	0.036303	0.015747	0.036		*
1801	722	LBX157LA	logLBDSUASI	log Uric acid (umol/L)			.	.	.	.	.	.	.	Q3	Q4	0.025579	0.015546	0.121
N = 6
test=723
Obs	test	IV	DV	DVLabel	Label	Value	F Value	prob F	Estimate	SE	GeoMeanEst	LCI	UCI	complevel1	complevel2	diff_estimate	diff_stderr	probt	F_sigflag	Comp_sigflag
1802	723	LBX157LA	logLBDSCRSI	log Creatinine (umol/L)	Number of Observations	1858	4.08917	0.026256	4.31218	0.012562	74.603	72.788	76.463	Q1	Q2	-0.021717	0.018436	0.257	*
1803	723	LBX157LA	logLBDSCRSI	log Creatinine (umol/L)	Sum of Weights	200510814	.	.	4.3339	0.01128	76.241	74.574	77.945	Q1	Q3	0.021077	0.021435	0.341
1804	723	LBX157LA	logLBDSCRSI	log Creatinine (umol/L)	Weighted Mean of logLBDSCRSI	4.31653	.	.	4.2911	0.012755	73.047	71.243	74.896	Q1	Q4	0.02973	0.024174	0.238
1805	723	LBX157LA	logLBDSCRSI	log Creatinine (umol/L)	Weighted Sum of logLBDSCRSI	865510101	.	.	4.28245	0.015293	72.418	70.279	74.621	Q2	Q3	0.042794	0.014332	0.009		**
1806	723	LBX157LA	logLBDSCRSI	log Creatinine (umol/L)			.	.	.	.	.	.	.	Q2	Q4	0.051448	0.018086	0.012		*
1807	723	LBX157LA	logLBDSCRSI	log Creatinine (umol/L)			.	.	.	.	.	.	.	Q3	Q4	0.008654	0.017605	0.63
N = 6
test=724
Obs	test	IV	DV	DVLabel	Label	Value	F Value	prob F	Estimate	SE	GeoMeanEst	LCI	UCI	complevel1	complevel2	diff_estimate	diff_stderr	probt	F_sigflag	Comp_sigflag
1808	724	LBX157LA	logLBXSNASI	log Sodium (mmol/L)	Number of Observations	1857	0.52606	0.67105	4.9361	0.00223749	139.226	138.617	139.838	Q1	Q2	0.000515511	0.00128467	0.694
1809	724	LBX157LA	logLBXSNASI	log Sodium (mmol/L)	Sum of Weights	200365683	.	.	4.93558	0.00216614	139.154	138.565	139.746	Q1	Q3	0.00131489	0.0011553	0.273
1810	724	LBX157LA	logLBXSNASI	log Sodium (mmol/L)	Weighted Mean of logLBXSNASI	4.93543	.	.	4.93478	0.00208754	139.043	138.475	139.613	Q1	Q4	0.00155075	0.00162317	0.355
1811	724	LBX157LA	logLBXSNASI	log Sodium (mmol/L)	Weighted Sum of logLBXSNASI	988891322	.	.	4.93455	0.00221526	139.01	138.408	139.615	Q2	Q3	0.000799375	0.00112755	0.489
1812	724	LBX157LA	logLBXSNASI	log Sodium (mmol/L)			.	.	.	.	.	.	.	Q2	Q4	0.00103524	0.00134211	0.452
1813	724	LBX157LA	logLBXSNASI	log Sodium (mmol/L)			.	.	.	.	.	.	.	Q3	Q4	0.000235863	0.0012448	0.852
N = 6
test=725
Obs	test	IV	DV	DVLabel	Label	Value	F Value	prob F	Estimate	SE	GeoMeanEst	LCI	UCI	complevel1	complevel2	diff_estimate	diff_stderr	probt	F_sigflag	Comp_sigflag
1814	725	LBX157LA	logLBXSKSI	log Potassium (mmol/L)	Number of Observations	1857	3.73236	0.034756	1.39905	0.00838092	4.051	3.985	4.118	Q1	Q2	0.022439	0.009417	0.031	*	*
1815	725	LBX157LA	logLBXSKSI	log Potassium (mmol/L)	Sum of Weights	200419134	.	.	1.37661	0.00567958	3.961	3.918	4.006	Q1	Q3	0.019274	0.011343	0.11
1816	725	LBX157LA	logLBXSKSI	log Potassium (mmol/L)	Weighted Mean of logLBXSKSI	1.3833	.	.	1.37978	0.00710423	3.974	3.919	4.03	Q1	Q4	0.036119	0.011646	0.007		**
1817	725	LBX157LA	logLBXSKSI	log Potassium (mmol/L)	Weighted Sum of logLBXSKSI	277240419	.	.	1.36293	0.00560275	3.908	3.865	3.951	Q2	Q3	-0.003164	0.008381	0.711
1818	725	LBX157LA	logLBXSKSI	log Potassium (mmol/L)			.	.	.	.	.	.	.	Q2	Q4	0.01368	0.007833	0.101
1819	725	LBX157LA	logLBXSKSI	log Potassium (mmol/L)			.	.	.	.	.	.	.	Q3	Q4	0.016845	0.007562	0.042		*
N = 6
test=726
Obs	test	IV	DV	DVLabel	Label	Value	F Value	prob F	Estimate	SE	GeoMeanEst	LCI	UCI	complevel1	complevel2	diff_estimate	diff_stderr	probt	F_sigflag	Comp_sigflag
1820	726	LBX157LA	logLBXSCLSI	log Chloride (mmol/L)	Number of Observations	1858	1.23922	0.33036	4.64335	0.00420315	103.892	103.039	104.751	Q1	Q2	0.00221495	0.00167776	0.207
1821	726	LBX157LA	logLBXSCLSI	log Chloride (mmol/L)	Sum of Weights	200510814	.	.	4.64113	0.00408245	103.662	102.836	104.494	Q1	Q3	0.00348878	0.00219377	0.133
1822	726	LBX157LA	logLBXSCLSI	log Chloride (mmol/L)	Weighted Mean of logLBXSCLSI	4.64025	.	.	4.63986	0.00402197	103.53	102.717	104.349	Q1	Q4	0.0061486	0.00329451	0.082
1823	726	LBX157LA	logLBXSCLSI	log Chloride (mmol/L)	Weighted Sum of logLBXSCLSI	930421153	.	.	4.6372	0.00443494	103.255	102.361	104.156	Q2	Q3	0.00127384	0.00158431	0.434
1824	726	LBX157LA	logLBXSCLSI	log Chloride (mmol/L)			.	.	.	.	.	.	.	Q2	Q4	0.00393366	0.00281733	0.183
1825	726	LBX157LA	logLBXSCLSI	log Chloride (mmol/L)			.	.	.	.	.	.	.	Q3	Q4	0.00265982	0.00241588	0.288
N = 6
test=727
Obs	test	IV	DV	DVLabel	Label	Value	F Value	prob F	Estimate	SE	GeoMeanEst	LCI	UCI	complevel1	complevel2	diff_estimate	diff_stderr	probt	F_sigflag	Comp_sigflag
1826	727	LBX157LA	logLBXSOSSI	log Osmolality (mmol/Kg)	Number of Observations	1857	1.94834	0.16521	5.62604	0.00208253	277.561	276.431	278.697	Q1	Q2	0.00172364	0.00117812	0.164
1827	727	LBX157LA	logLBXSOSSI	log Osmolality (mmol/Kg)	Sum of Weights	200365683	.	.	5.62432	0.00204909	277.083	275.973	278.199	Q1	Q3	0.00272267	0.00112971	0.029		*
1828	727	LBX157LA	logLBXSOSSI	log Osmolality (mmol/Kg)	Weighted Mean of logLBXSOSSI	5.62516	.	.	5.62332	0.00197168	276.807	275.739	277.879	Q1	Q4	0.00247172	0.00160285	0.144
1829	727	LBX157LA	logLBXSOSSI	log Osmolality (mmol/Kg)	Weighted Sum of logLBXSOSSI	1127089068	.	.	5.62357	0.00213787	276.876	275.719	278.039	Q2	Q3	0.000999027	0.00109979	0.378
1830	727	LBX157LA	logLBXSOSSI	log Osmolality (mmol/Kg)			.	.	.	.	.	.	.	Q2	Q4	0.000748081	0.00099556	0.464
1831	727	LBX157LA	logLBXSOSSI	log Osmolality (mmol/Kg)			.	.	.	.	.	.	.	Q3	Q4	-0.000250946	0.00126466	0.845
N = 6
test=728
Obs	test	IV	DV	DVLabel	Label	Value	F Value	prob F	Estimate	SE	GeoMeanEst	LCI	UCI	complevel1	complevel2	diff_estimate	diff_stderr	probt	F_sigflag	Comp_sigflag
1832	728	LBX157LA	logLBDSGBSI	log Globulin (g/L)	Number of Observations	1857	15.6704	6.8509e-05	3.39459	0.008251	29.803	29.324	30.288	Q1	Q2	0.038425	0.008584	0	**	**
1833	728	LBX157LA	logLBDSGBSI	log Globulin (g/L)	Sum of Weights	200365683	.	.	3.35617	0.010239	28.679	28.109	29.26	Q1	Q3	0.047837	0.011085	0.001		**
1834	728	LBX157LA	logLBDSGBSI	log Globulin (g/L)	Weighted Mean of logLBDSGBSI	3.3617	.	.	3.34676	0.010342	28.41	27.84	28.992	Q1	Q4	0.056408	0.018509	0.008		**
1835	728	LBX157LA	logLBDSGBSI	log Globulin (g/L)	Weighted Sum of logLBDSGBSI	673570033	.	.	3.33819	0.016028	28.168	27.297	29.067	Q2	Q3	0.009412	0.014839	0.535
1836	728	LBX157LA	logLBDSGBSI	log Globulin (g/L)			.	.	.	.	.	.	.	Q2	Q4	0.017984	0.019337	0.367
1837	728	LBX157LA	logLBDSGBSI	log Globulin (g/L)			.	.	.	.	.	.	.	Q3	Q4	0.008572	0.013225	0.527
N = 6
test=799
Obs	test	IV	DV	DVLabel	Label	Value	F Value	prob F	Estimate	SE	GeoMeanEst	LCI	UCI	complevel1	complevel2	diff_estimate	diff_stderr	probt	F_sigflag	Comp_sigflag
1838	799	LBX167LA	logLBDBANO	log Basophils number	Number of Observations	1854	6.12309	0.00625666	-6.47445	0.15418	0.002	0.001	0.002	Q1	Q2	-0.00491	0.21588	0.982	**
1839	799	LBX167LA	logLBDBANO	log Basophils number	Sum of Weights	201158599	.	.	-6.46954	0.17753	0.002	0.001	0.002	Q1	Q3	0.56568	0.21487	0.019		*
1840	799	LBX167LA	logLBDBANO	log Basophils number	Weighted Mean of logLBDBANO	-6.75663	.	.	-7.04013	0.20522	0.001	0.001	0.001	Q1	Q4	0.83598	0.35298	0.032		*
1841	799	LBX167LA	logLBDBANO	log Basophils number	Weighted Sum of logLBDBANO	-1359150000	.	.	-7.31043	0.26703	0.001	0	0.001	Q2	Q3	0.57059	0.16716	0.004		**
1842	799	LBX167LA	logLBDBANO	log Basophils number			.	.	.	.	.	.	.	Q2	Q4	0.84089	0.30343	0.014		*
1843	799	LBX167LA	logLBDBANO	log Basophils number			.	.	.	.	.	.	.	Q3	Q4	0.2703	0.3149	0.404
N = 6
test=800
Obs	test	IV	DV	DVLabel	Label	Value	F Value	prob F	Estimate	SE	GeoMeanEst	LCI	UCI	complevel1	complevel2	diff_estimate	diff_stderr	probt	F_sigflag	Comp_sigflag
1844	800	LBX167LA	logLBDEONO	log Eosinophils number	Number of Observations	1751	1.4124	0.27807	-1.69825	0.035507	0.183	0.171	0.196	Q1	Q2	0.02449	0.057235	0.675
1845	800	LBX167LA	logLBDEONO	log Eosinophils number	Sum of Weights	192085298	.	.	-1.72274	0.057436	0.179	0.16	0.2	Q1	Q3	0.03773	0.064632	0.568
1846	800	LBX167LA	logLBDEONO	log Eosinophils number	Weighted Mean of logLBDEONO	-1.72779	.	.	-1.73598	0.041362	0.176	0.163	0.191	Q1	Q4	0.12219	0.074511	0.122
1847	800	LBX167LA	logLBDEONO	log Eosinophils number	Weighted Sum of logLBDEONO	-331883518	.	.	-1.82044	0.050928	0.162	0.147	0.179	Q2	Q3	0.01324	0.083402	0.876
1848	800	LBX167LA	logLBDEONO	log Eosinophils number			.	.	.	.	.	.	.	Q2	Q4	0.0977	0.094188	0.316
1849	800	LBX167LA	logLBDEONO	log Eosinophils number			.	.	.	.	.	.	.	Q3	Q4	0.08446	0.047149	0.093
N = 6
test=801
Obs	test	IV	DV	DVLabel	Label	Value	F Value	prob F	Estimate	SE	GeoMeanEst	LCI	UCI	complevel1	complevel2	diff_estimate	diff_stderr	probt	F_sigflag	Comp_sigflag
1850	801	LBX167LA	logLBDLYMNO	log Lymphocyte number	Number of Observations	1854	6.22949	0.00584375	0.72374	0.018042	2.062	1.99	2.136	Q1	Q2	0.02915	0.036668	0.439	**
1851	801	LBX167LA	logLBDLYMNO	log Lymphocyte number	Sum of Weights	201158599	.	.	0.69459	0.024308	2.003	1.91	2.101	Q1	Q3	0.03921	0.03416	0.269
1852	801	LBX167LA	logLBDLYMNO	log Lymphocyte number	Weighted Mean of logLBDLYMNO	0.6817	.	.	0.68453	0.025118	1.983	1.888	2.083	Q1	Q4	0.11679	0.037761	0.007		**
1853	801	LBX167LA	logLBDLYMNO	log Lymphocyte number	Weighted Sum of logLBDLYMNO	137129232	.	.	0.60695	0.026261	1.835	1.743	1.932	Q2	Q3	0.01006	0.022903	0.667
1854	801	LBX167LA	logLBDLYMNO	log Lymphocyte number			.	.	.	.	.	.	.	Q2	Q4	0.08764	0.02324	0.002		**
1855	801	LBX167LA	logLBDLYMNO	log Lymphocyte number			.	.	.	.	.	.	.	Q3	Q4	0.07758	0.031169	0.025		*
N = 6
test=802
Obs	test	IV	DV	DVLabel	Label	Value	F Value	prob F	Estimate	SE	GeoMeanEst	LCI	UCI	complevel1	complevel2	diff_estimate	diff_stderr	probt	F_sigflag	Comp_sigflag
1856	802	LBX167LA	logLBDMONO	log Monocyte number	Number of Observations	1854	2.58487	0.091803	-0.63687	0.015025	0.529	0.514	0.545	Q1	Q2	0.02543	0.02476	0.321	!
1857	802	LBX167LA	logLBDMONO	log Monocyte number	Sum of Weights	201158599	.	.	-0.66231	0.023376	0.516	0.493	0.54	Q1	Q3	0.04478	0.031711	0.178
1858	802	LBX167LA	logLBDMONO	log Monocyte number	Weighted Mean of logLBDMONO	-0.66957	.	.	-0.68165	0.025546	0.506	0.481	0.532	Q1	Q4	0.1069	0.038589	0.014		*
1859	802	LBX167LA	logLBDMONO	log Monocyte number	Weighted Sum of logLBDMONO	-134690496	.	.	-0.74377	0.034179	0.475	0.445	0.508	Q2	Q3	0.01934	0.030392	0.534
1860	802	LBX167LA	logLBDMONO	log Monocyte number			.	.	.	.	.	.	.	Q2	Q4	0.08146	0.038097	0.049		*
1861	802	LBX167LA	logLBDMONO	log Monocyte number			.	.	.	.	.	.	.	Q3	Q4	0.06212	0.038415	0.127
N = 6
test=803
Obs	test	IV	DV	DVLabel	Label	Value	F Value	prob F	Estimate	SE	GeoMeanEst	LCI	UCI	complevel1	complevel2	diff_estimate	diff_stderr	probt	F_sigflag	Comp_sigflag
1862	803	LBX167LA	logLBDNENO	log Segmented neutrophils number	Number of Observations	1854	6.54699	0.00478334	1.43218	0.019178	4.188	4.033	4.348	Q1	Q2	0.03668	0.03511	0.313	**
1863	803	LBX167LA	logLBDNENO	log Segmented neutrophils number	Sum of Weights	201158599	.	.	1.3955	0.02992	4.037	3.807	4.281	Q1	Q3	0.06962	0.026306	0.018		*
1864	803	LBX167LA	logLBDNENO	log Segmented neutrophils number	Weighted Mean of logLBDNENO	1.38466	.	.	1.36256	0.021382	3.906	3.746	4.073	Q1	Q4	0.13256	0.031223	0.001		**
1865	803	LBX167LA	logLBDNENO	log Segmented neutrophils number	Weighted Sum of logLBDNENO	278536237	.	.	1.29962	0.021394	3.668	3.517	3.825	Q2	Q3	0.03293	0.03512	0.363
1866	803	LBX167LA	logLBDNENO	log Segmented neutrophils number			.	.	.	.	.	.	.	Q2	Q4	0.09588	0.034239	0.013		*
1867	803	LBX167LA	logLBDNENO	log Segmented neutrophils number			.	.	.	.	.	.	.	Q3	Q4	0.06294	0.021413	0.01		*
N = 6
test=804
Obs	test	IV	DV	DVLabel	Label	Value	F Value	prob F	Estimate	SE	GeoMeanEst	LCI	UCI	complevel1	complevel2	diff_estimate	diff_stderr	probt	F_sigflag	Comp_sigflag
1868	804	LBX167LA	logLBXBAPCT	log Basophils percent (%)	Number of Observations	1854	0.15924	0.92207	-0.74007	0.06063	0.477	0.424	0.537	Q1	Q2	0.019714	0.11639	0.868
1869	804	LBX167LA	logLBXBAPCT	log Basophils percent (%)	Sum of Weights	201158599	.	.	-0.75978	0.10406	0.468	0.381	0.574	Q1	Q3	0.045585	0.11079	0.687
1870	804	LBX167LA	logLBXBAPCT	log Basophils percent (%)	Weighted Mean of logLBXBAPCT	-0.74802	.	.	-0.78565	0.10597	0.456	0.37	0.561	Q1	Q4	-0.020132	0.11883	0.868
1871	804	LBX167LA	logLBXBAPCT	log Basophils percent (%)	Weighted Sum of logLBXBAPCT	-150470546	.	.	-0.71993	0.10875	0.487	0.393	0.602	Q2	Q3	0.025871	0.15488	0.87
1872	804	LBX167LA	logLBXBAPCT	log Basophils percent (%)			.	.	.	.	.	.	.	Q2	Q4	-0.039846	0.11756	0.739
1873	804	LBX167LA	logLBXBAPCT	log Basophils percent (%)			.	.	.	.	.	.	.	Q3	Q4	-0.065717	0.12258	0.6
N = 6
test=805
Obs	test	IV	DV	DVLabel	Label	Value	F Value	prob F	Estimate	SE	GeoMeanEst	LCI	UCI	complevel1	complevel2	diff_estimate	diff_stderr	probt	F_sigflag	Comp_sigflag
1874	805	LBX167LA	logLBXCD4	log CD4 counts (cells/mm3)	Number of Observations	10	.	.	6.16753	0	477.006	477.006	477.006	Q1	Q2	-0.13868	0	.
1875	805	LBX167LA	logLBXCD4	log CD4 counts (cells/mm3)	Sum of Weights	1.44035e+06	.	.	6.30621	0	547.964	547.964	547.964	Q1	Q3	-1.41159	0	.
1876	805	LBX167LA	logLBXCD4	log CD4 counts (cells/mm3)	Weighted Mean of logLBXCD4	6.28731	.	.	7.57912	0	1956.91	1956.91	1956.91	Q2	Q3	-1.27291	0	.
1877	805	LBX167LA	logLBXCD4	log CD4 counts (cells/mm3)	Weighted Sum of logLBXCD4	9.05596e+06	.	.	.	.	.	.	.	.	.	.	.	.
N = 4
test=806
Obs	test	IV	DV	DVLabel	Label	Value	F Value	prob F	Estimate	SE	GeoMeanEst	LCI	UCI	complevel1	complevel2	diff_estimate	diff_stderr	probt	F_sigflag	Comp_sigflag
1878	806	LBX167LA	logLBXCD8	log CD8 counts (cells/mm3)	Number of Observations	10	.	.	6.23262	0	509.087	509.087	509.087	Q1	Q2	0.19012	0	.
1879	806	LBX167LA	logLBXCD8	log CD8 counts (cells/mm3)	Sum of Weights	1.44035e+06	.	.	6.0425	0	420.943	420.943	420.943	Q1	Q3	-0.11104	0	.
1880	806	LBX167LA	logLBXCD8	log CD8 counts (cells/mm3)	Weighted Mean of logLBXCD8	6.29482	.	.	6.34366	0	568.875	568.875	568.875	Q2	Q3	-0.30116	0	.
1881	806	LBX167LA	logLBXCD8	log CD8 counts (cells/mm3)	Weighted Sum of logLBXCD8	9.06678e+06	.	.	.	.	.	.	.	.	.	.	.	.
N = 4
test=807
Obs	test	IV	DV	DVLabel	Label	Value	F Value	prob F	Estimate	SE	GeoMeanEst	LCI	UCI	complevel1	complevel2	diff_estimate	diff_stderr	probt	F_sigflag	Comp_sigflag
1882	807	LBX167LA	logLBXCRP	log C-reactive protein(mg/dL)	Number of Observations	1864	2.30273	0.1186	-1.84709	0.08026	0.158	0.135	0.185	Q1	Q2	0.10027	0.11819	0.41
1883	807	LBX167LA	logLBXCRP	log C-reactive protein(mg/dL)	Sum of Weights	201915153	.	.	-1.94737	0.069648	0.143	0.124	0.164	Q1	Q3	-0.0101	0.14465	0.945
1884	807	LBX167LA	logLBXCRP	log C-reactive protein(mg/dL)	Weighted Mean of logLBXCRP	-1.84255	.	.	-1.837	0.099504	0.159	0.131	0.194	Q1	Q4	0.24124	0.13672	0.098
1885	807	LBX167LA	logLBXCRP	log C-reactive protein(mg/dL)	Weighted Sum of logLBXCRP	-372039435	.	.	-2.08834	0.06589	0.124	0.109	0.141	Q2	Q3	-0.11037	0.12295	0.384
1886	807	LBX167LA	logLBXCRP	log C-reactive protein(mg/dL)			.	.	.	.	.	.	.	Q2	Q4	0.14097	0.08861	0.132
1887	807	LBX167LA	logLBXCRP	log C-reactive protein(mg/dL)			.	.	.	.	.	.	.	Q3	Q4	0.25134	0.10871	0.035		*
N = 6
test=808
Obs	test	IV	DV	DVLabel	Label	Value	F Value	prob F	Estimate	SE	GeoMeanEst	LCI	UCI	complevel1	complevel2	diff_estimate	diff_stderr	probt	F_sigflag	Comp_sigflag
1888	808	LBX167LA	logLBXEOPCT	log Eosinophils percent (%)	Number of Observations	1854	0.65148	0.59424	0.87567	0.035946	2.4	2.237	2.576	Q1	Q2	-0.00225	0.05531	0.968
1889	808	LBX167LA	logLBXEOPCT	log Eosinophils percent (%)	Sum of Weights	201158599	.	.	0.87792	0.06654	2.406	2.112	2.741	Q1	Q3	0.0692	0.07028	0.34
1890	808	LBX167LA	logLBXEOPCT	log Eosinophils percent (%)	Weighted Mean of logLBXEOPCT	0.84771	.	.	0.80648	0.045072	2.24	2.051	2.447	Q1	Q4	0.11051	0.07925	0.184
1891	808	LBX167LA	logLBXEOPCT	log Eosinophils percent (%)	Weighted Sum of logLBXEOPCT	170523720	.	.	0.76517	0.05078	2.149	1.946	2.374	Q2	Q3	0.07145	0.09863	0.48
1892	808	LBX167LA	logLBXEOPCT	log Eosinophils percent (%)			.	.	.	.	.	.	.	Q2	Q4	0.11275	0.10108	0.282
1893	808	LBX167LA	logLBXEOPCT	log Eosinophils percent (%)			.	.	.	.	.	.	.	Q3	Q4	0.04131	0.05758	0.484
N = 6
test=809
Obs	test	IV	DV	DVLabel	Label	Value	F Value	prob F	Estimate	SE	GeoMeanEst	LCI	UCI	complevel1	complevel2	diff_estimate	diff_stderr	probt	F_sigflag	Comp_sigflag
1894	809	LBX167LA	logLBXHCT	log Hematocrit (%)	Number of Observations	1864	12.7948	0.00020602	3.76608	0.00507929	43.21	42.782	43.643	Q1	Q2	0.007736	0.00521416	0.159	**
1895	809	LBX167LA	logLBXHCT	log Hematocrit (%)	Sum of Weights	201915153	.	.	3.75835	0.00547157	42.877	42.42	43.34	Q1	Q3	0.014532	0.00648467	0.041		*
1896	809	LBX167LA	logLBXHCT	log Hematocrit (%)	Weighted Mean of logLBXHCT	3.75314	.	.	3.75155	0.00673569	42.587	42.029	43.153	Q1	Q4	0.036699	0.00654673	0		**
1897	809	LBX167LA	logLBXHCT	log Hematocrit (%)	Weighted Sum of logLBXHCT	757815626	.	.	3.72938	0.00626564	41.653	41.145	42.168	Q2	Q3	0.006796	0.00495006	0.19
1898	809	LBX167LA	logLBXHCT	log Hematocrit (%)			.	.	.	.	.	.	.	Q2	Q4	0.028963	0.00585165	0		**
1899	809	LBX167LA	logLBXHCT	log Hematocrit (%)			.	.	.	.	.	.	.	Q3	Q4	0.022167	0.00765312	0.011		*
N = 6
test=810
Obs	test	IV	DV	DVLabel	Label	Value	F Value	prob F	Estimate	SE	GeoMeanEst	LCI	UCI	complevel1	complevel2	diff_estimate	diff_stderr	probt	F_sigflag	Comp_sigflag
1900	810	LBX167LA	logLBXHGB	log Hemoglobin (g/dL)	Number of Observations	1864	13.332	0.000165624	2.68486	0.00624247	14.656	14.478	14.837	Q1	Q2	0.004579	0.00503443	0.377	**
1901	810	LBX167LA	logLBXHGB	log Hemoglobin (g/dL)	Sum of Weights	201915153	.	.	2.68028	0.00469745	14.589	14.455	14.724	Q1	Q3	0.014217	0.00641247	0.042		*
1902	810	LBX167LA	logLBXHGB	log Hemoglobin (g/dL)	Weighted Mean of logLBXHGB	2.67177	.	.	2.67064	0.0070977	14.449	14.25	14.652	Q1	Q4	0.040725	0.00821534	0		**
1903	810	LBX167LA	logLBXHGB	log Hemoglobin (g/dL)	Weighted Sum of logLBXHGB	539470929	.	.	2.64414	0.00561451	14.071	13.917	14.227	Q2	Q3	0.009638	0.00479953	0.063		*
1904	810	LBX167LA	logLBXHGB	log Hemoglobin (g/dL)			.	.	.	.	.	.	.	Q2	Q4	0.036146	0.00640386	0		**
1905	810	LBX167LA	logLBXHGB	log Hemoglobin (g/dL)			.	.	.	.	.	.	.	Q3	Q4	0.026508	0.00837675	0.006		**
N = 6
test=811
Obs	test	IV	DV	DVLabel	Label	Value	F Value	prob F	Estimate	SE	GeoMeanEst	LCI	UCI	complevel1	complevel2	diff_estimate	diff_stderr	probt	F_sigflag	Comp_sigflag
1906	811	LBX167LA	logLBXLYPCT	log Lymphocyte percent (%)	Number of Observations	1854	0.13948	0.93481	3.35367	0.014682	28.608	27.796	29.443	Q1	Q2	-0.006952	0.022292	0.759
1907	811	LBX167LA	logLBXLYPCT	log Lymphocyte percent (%)	Sum of Weights	201158599	.	.	3.36062	0.014749	28.807	27.986	29.652	Q1	Q3	-0.018412	0.028567	0.529
1908	811	LBX167LA	logLBXLYPCT	log Lymphocyte percent (%)	Weighted Mean of logLBXLYPCT	3.35714	.	.	3.37208	0.020304	29.139	28.002	30.322	Q1	Q4	-0.016115	0.035934	0.66
1909	811	LBX167LA	logLBXLYPCT	log Lymphocyte percent (%)	Weighted Sum of logLBXLYPCT	675318362	.	.	3.36978	0.023176	29.072	27.781	30.423	Q2	Q3	-0.01146	0.025061	0.654
1910	811	LBX167LA	logLBXLYPCT	log Lymphocyte percent (%)			.	.	.	.	.	.	.	Q2	Q4	-0.009163	0.022025	0.683
1911	811	LBX167LA	logLBXLYPCT	log Lymphocyte percent (%)			.	.	.	.	.	.	.	Q3	Q4	0.002297	0.025847	0.93
N = 6
test=812
Obs	test	IV	DV	DVLabel	Label	Value	F Value	prob F	Estimate	SE	GeoMeanEst	LCI	UCI	complevel1	complevel2	diff_estimate	diff_stderr	probt	F_sigflag	Comp_sigflag
1912	812	LBX167LA	logLBXMC	log MCHC (g/dL)	Number of Observations	1864	3.86264	0.031338	3.52349	0.00467602	33.903	33.593	34.215	Q1	Q2	-0.00323033	0.00221601	0.166	*
1913	812	LBX167LA	logLBXMC	log MCHC (g/dL)	Sum of Weights	201915153	.	.	3.52672	0.00463359	34.012	33.705	34.323	Q1	Q3	-0.00032181	0.00169446	0.852
1914	812	LBX167LA	logLBXMC	log MCHC (g/dL)	Weighted Mean of logLBXMC	3.52338	.	.	3.52381	0.00480319	33.914	33.596	34.234	Q1	Q4	0.00389445	0.00369384	0.308
1915	812	LBX167LA	logLBXMC	log MCHC (g/dL)	Weighted Sum of logLBXMC	711423419	.	.	3.5196	0.00482256	33.771	33.453	34.092	Q2	Q3	0.00290852	0.00185776	0.138
1916	812	LBX167LA	logLBXMC	log MCHC (g/dL)			.	.	.	.	.	.	.	Q2	Q4	0.00712478	0.00261405	0.016		*
1917	812	LBX167LA	logLBXMC	log MCHC (g/dL)			.	.	.	.	.	.	.	Q3	Q4	0.00421626	0.00331839	0.223
N = 6
test=813
Obs	test	IV	DV	DVLabel	Label	Value	F Value	prob F	Estimate	SE	GeoMeanEst	LCI	UCI	complevel1	complevel2	diff_estimate	diff_stderr	probt	F_sigflag	Comp_sigflag
1918	813	LBX167LA	logLBXMCHSI	log Mean cell hemoglobin (pg)	Number of Observations	1864	2.98887	0.064397	3.42104	0.0058886	30.601	30.25	30.956	Q1	Q2	-0.008147	0.006456	0.226	!
1919	813	LBX167LA	logLBXMCHSI	log Mean cell hemoglobin (pg)	Sum of Weights	201915153	.	.	3.42919	0.00350159	30.852	30.641	31.064	Q1	Q3	-8.6e-05	0.007161	0.991
1920	813	LBX167LA	logLBXMCHSI	log Mean cell hemoglobin (pg)	Weighted Mean of logLBXMCHSI	3.42284	.	.	3.42113	0.00493178	30.604	30.309	30.901	Q1	Q4	0.013384	0.011707	0.271
1921	813	LBX167LA	logLBXMCHSI	log Mean cell hemoglobin (pg)	Weighted Sum of logLBXMCHSI	691123669	.	.	3.40766	0.00777573	30.194	29.738	30.658	Q2	Q3	0.008061	0.004868	0.119
1922	813	LBX167LA	logLBXMCHSI	log Mean cell hemoglobin (pg)			.	.	.	.	.	.	.	Q2	Q4	0.021531	0.008739	0.026		*
1923	813	LBX167LA	logLBXMCHSI	log Mean cell hemoglobin (pg)			.	.	.	.	.	.	.	Q3	Q4	0.01347	0.007874	0.108
N = 6
test=814
Obs	test	IV	DV	DVLabel	Label	Value	F Value	prob F	Estimate	SE	GeoMeanEst	LCI	UCI	complevel1	complevel2	diff_estimate	diff_stderr	probt	F_sigflag	Comp_sigflag
1924	814	LBX167LA	logLBXMCVSI	log Mean cell volume (fL)	Number of Observations	1864	1.44113	0.27028	4.50289	0.00438751	90.277	89.504	91.057	Q1	Q2	-0.004793	0.0048803	0.342
1925	814	LBX167LA	logLBXMCVSI	log Mean cell volume (fL)	Sum of Weights	201915153	.	.	4.50768	0.00263345	90.711	90.244	91.181	Q1	Q3	0.000224	0.00623934	0.972
1926	814	LBX167LA	logLBXMCVSI	log Mean cell volume (fL)	Weighted Mean of logLBXMCVSI	4.50477	.	.	4.50266	0.00366178	90.257	89.612	90.907	Q1	Q4	0.009549	0.00985776	0.348
1927	814	LBX167LA	logLBXMCVSI	log Mean cell volume (fL)	Weighted Sum of logLBXMCVSI	909580811	.	.	4.49334	0.00725246	89.419	88.157	90.7	Q2	Q3	0.005018	0.00420089	0.251
1928	814	LBX167LA	logLBXMCVSI	log Mean cell volume (fL)			.	.	.	.	.	.	.	Q2	Q4	0.014342	0.00823175	0.102
1929	814	LBX167LA	logLBXMCVSI	log Mean cell volume (fL)			.	.	.	.	.	.	.	Q3	Q4	0.009325	0.00713373	0.211
N = 6
test=815
Obs	test	IV	DV	DVLabel	Label	Value	F Value	prob F	Estimate	SE	GeoMeanEst	LCI	UCI	complevel1	complevel2	diff_estimate	diff_stderr	probt	F_sigflag	Comp_sigflag
1930	815	LBX167LA	logLBXMOPCT	log Monocyte percent (%)	Number of Observations	1854	0.17229	0.91345	2.0006	0.01704	7.393	7.151	7.645	Q1	Q2	-0.001084	0.030604	0.972
1931	815	LBX167LA	logLBXMOPCT	log Monocyte percent (%)	Sum of Weights	201158599	.	.	2.00168	0.028309	7.401	7.002	7.824	Q1	Q3	-0.009483	0.024753	0.707
1932	815	LBX167LA	logLBXMOPCT	log Monocyte percent (%)	Weighted Mean of logLBXMOPCT	2.00978	.	.	2.01008	0.01784	7.464	7.207	7.73	Q1	Q4	-0.02219	0.034099	0.525
1933	815	LBX167LA	logLBXMOPCT	log Monocyte percent (%)	Weighted Sum of logLBXMOPCT	404283692	.	.	2.02279	0.023747	7.559	7.216	7.92	Q2	Q3	-0.008399	0.026549	0.756
1934	815	LBX167LA	logLBXMOPCT	log Monocyte percent (%)			.	.	.	.	.	.	.	Q2	Q4	-0.021106	0.034529	0.55
1935	815	LBX167LA	logLBXMOPCT	log Monocyte percent (%)			.	.	.	.	.	.	.	Q3	Q4	-0.012707	0.028233	0.659
N = 6
test=816
Obs	test	IV	DV	DVLabel	Label	Value	F Value	prob F	Estimate	SE	GeoMeanEst	LCI	UCI	complevel1	complevel2	diff_estimate	diff_stderr	probt	F_sigflag	Comp_sigflag
1936	816	LBX167LA	logLBXNEPCT	log Segmented neutrophils percent (%)	Number of Observations	1854	0.64296	0.59922	4.06293	0.008034	58.145	57.236	59.067	Q1	Q2	0.003223	0.012422	0.799
1937	816	LBX167LA	logLBXNEPCT	log Segmented neutrophils percent (%)	Sum of Weights	201158599	.	.	4.05971	0.008453	57.957	57.005	58.926	Q1	Q3	0.014294	0.01204	0.254
1938	816	LBX167LA	logLBXNEPCT	log Segmented neutrophils percent (%)	Weighted Mean of logLBXNEPCT	4.05956	.	.	4.04864	0.011212	57.319	56.074	58.593	Q1	Q4	0.001555	0.021591	0.944
1939	816	LBX167LA	logLBXNEPCT	log Segmented neutrophils percent (%)	Weighted Sum of logLBXNEPCT	816616115	.	.	4.06138	0.015508	58.054	56.316	59.846	Q2	Q3	0.011071	0.015917	0.497
1940	816	LBX167LA	logLBXNEPCT	log Segmented neutrophils percent (%)			.	.	.	.	.	.	.	Q2	Q4	-0.001668	0.01583	0.917
1941	816	LBX167LA	logLBXNEPCT	log Segmented neutrophils percent (%)			.	.	.	.	.	.	.	Q3	Q4	-0.012739	0.019902	0.532
N = 6
test=817
Obs	test	IV	DV	DVLabel	Label	Value	F Value	prob F	Estimate	SE	GeoMeanEst	LCI	UCI	complevel1	complevel2	diff_estimate	diff_stderr	probt	F_sigflag	Comp_sigflag
1942	817	LBX167LA	logLBXPLTSI	log Platelet count SI (1000 cells/uL)	Number of Observations	1864	2.09744	0.14352	5.57519	0.015134	263.8	256.089	271.742	Q1	Q2	0.006321	0.026394	0.814
1943	817	LBX167LA	logLBXPLTSI	log Platelet count SI (1000 cells/uL)	Sum of Weights	201915153	.	.	5.56887	0.016239	262.137	253.925	270.615	Q1	Q3	0.012619	0.026606	0.642
1944	817	LBX167LA	logLBXPLTSI	log Platelet count SI (1000 cells/uL)	Weighted Mean of logLBXPLTSI	5.55346	.	.	5.56257	0.016938	260.492	251.986	269.285	Q1	Q4	0.078597	0.036016	0.045		*
1945	817	LBX167LA	logLBXPLTSI	log Platelet count SI (1000 cells/uL)	Weighted Sum of logLBXPLTSI	1121327898	.	.	5.49659	0.026812	243.86	231.375	257.017	Q2	Q3	0.006297	0.020075	0.758
1946	817	LBX167LA	logLBXPLTSI	log Platelet count SI (1000 cells/uL)			.	.	.	.	.	.	.	Q2	Q4	0.072276	0.030241	0.03		*
1947	817	LBX167LA	logLBXPLTSI	log Platelet count SI (1000 cells/uL)			.	.	.	.	.	.	.	Q3	Q4	0.065979	0.030575	0.048		*
N = 6
test=818
Obs	test	IV	DV	DVLabel	Label	Value	F Value	prob F	Estimate	SE	GeoMeanEst	LCI	UCI	complevel1	complevel2	diff_estimate	diff_stderr	probt	F_sigflag	Comp_sigflag
1948	818	LBX167LA	logLBXRBCSI	log Red blood cell count (million cells/uL)	Number of Observations	1864	4.33671	0.021734	1.56571	0.00385591	4.786	4.75	4.822	Q1	Q2	0.012567	0.00649179	0.072	*
1949	818	LBX167LA	logLBXRBCSI	log Red blood cell count (million cells/uL)	Sum of Weights	201915153	.	.	1.55315	0.00529114	4.726	4.678	4.776	Q1	Q3	0.014302	0.00710736	0.063		*
1950	818	LBX167LA	logLBXRBCSI	log Red blood cell count (million cells/uL)	Weighted Mean of logLBXRBCSI	1.55089	.	.	1.55141	0.00618658	4.718	4.661	4.776	Q1	Q4	0.027141	0.00762981	0.003		**
1951	818	LBX167LA	logLBXRBCSI	log Red blood cell count (million cells/uL)	Weighted Sum of logLBXRBCSI	313148645	.	.	1.53857	0.00709918	4.658	4.594	4.723	Q2	Q3	0.001734	0.00572547	0.766
1952	818	LBX167LA	logLBXRBCSI	log Red blood cell count (million cells/uL)			.	.	.	.	.	.	.	Q2	Q4	0.014574	0.00766758	0.077
1953	818	LBX167LA	logLBXRBCSI	log Red blood cell count (million cells/uL)			.	.	.	.	.	.	.	Q3	Q4	0.01284	0.00685028	0.08
N = 6
test=819
Obs	test	IV	DV	DVLabel	Label	Value	F Value	prob F	Estimate	SE	GeoMeanEst	LCI	UCI	complevel1	complevel2	diff_estimate	diff_stderr	probt	F_sigflag	Comp_sigflag
1954	819	LBX167LA	logLBXWBCSI	log White blood cell count (1000 cells/uL)	Number of Observations	1864	23.1212	7.05e-06	1.97404	0.014681	7.2	6.995	7.41	Q1	Q2	0.03226	0.029914	0.298	**
1955	819	LBX167LA	logLBXWBCSI	log White blood cell count (1000 cells/uL)	Sum of Weights	201915153	.	.	1.94178	0.025256	6.971	6.634	7.325	Q1	Q3	0.05544	0.020663	0.017		*
1956	819	LBX167LA	logLBXWBCSI	log White blood cell count (1000 cells/uL)	Weighted Mean of logLBXWBCSI	1.93007	.	.	1.9186	0.016954	6.811	6.589	7.042	Q1	Q4	0.13093	0.019077	0		**
1957	819	LBX167LA	logLBXWBCSI	log White blood cell count (1000 cells/uL)	Weighted Sum of logLBXWBCSI	389709630	.	.	1.84311	0.014905	6.316	6.134	6.503	Q2	Q3	0.02318	0.02557	0.379
1958	819	LBX167LA	logLBXWBCSI	log White blood cell count (1000 cells/uL)			.	.	.	.	.	.	.	Q2	Q4	0.09867	0.023495	0.001		**
1959	819	LBX167LA	logLBXWBCSI	log White blood cell count (1000 cells/uL)			.	.	.	.	.	.	.	Q3	Q4	0.07549	0.015168	0		**
N = 6
test=820
Obs	test	IV	DV	DVLabel	Label	Value	F Value	prob F	Estimate	SE	GeoMeanEst	LCI	UCI	complevel1	complevel2	diff_estimate	diff_stderr	probt	F_sigflag	Comp_sigflag
1960	820	LBX167LA	logLBDSALSI	log Albumin (g/L)	Number of Observations	1864	3.81415	0.032564	3.75201	0.00355571	42.607	42.311	42.905	Q1	Q2	-0.011571	0.00404303	0.012	*	*
1961	820	LBX167LA	logLBDSALSI	log Albumin (g/L)	Sum of Weights	201915153	.	.	3.76359	0.00430193	43.103	42.741	43.468	Q1	Q3	-0.013298	0.00542566	0.027		*
1962	820	LBX167LA	logLBDSALSI	log Albumin (g/L)	Weighted Mean of logLBDSALSI	3.75511	.	.	3.76531	0.00577058	43.177	42.692	43.668	Q1	Q4	-0.008649	0.0075434	0.27
1963	820	LBX167LA	logLBDSALSI	log Albumin (g/L)	Weighted Sum of logLBDSALSI	758212906	.	.	3.76066	0.00710974	42.977	42.382	43.58	Q2	Q3	-0.001727	0.00583934	0.772
1964	820	LBX167LA	logLBDSALSI	log Albumin (g/L)			.	.	.	.	.	.	.	Q2	Q4	0.002922	0.00731668	0.695
1965	820	LBX167LA	logLBDSALSI	log Albumin (g/L)			.	.	.	.	.	.	.	Q3	Q4	0.004648	0.0072342	0.53
N = 6
test=821
Obs	test	IV	DV	DVLabel	Label	Value	F Value	prob F	Estimate	SE	GeoMeanEst	LCI	UCI	complevel1	complevel2	diff_estimate	diff_stderr	probt	F_sigflag	Comp_sigflag
1966	821	LBX167LA	logLBXSATSI	log Alanine aminotransferase ALT (U/L)	Number of Observations	1862	0.91763	0.45604	3.08518	0.019512	21.871	21.051	22.724	Q1	Q2	-0.014351	0.029736	0.636
1967	821	LBX167LA	logLBXSATSI	log Alanine aminotransferase ALT (U/L)	Sum of Weights	201678343	.	.	3.09953	0.024397	22.188	21.152	23.274	Q1	Q3	-0.066146	0.039883	0.118
1968	821	LBX167LA	logLBXSATSI	log Alanine aminotransferase ALT (U/L)	Weighted Mean of logLBXSATSI	3.10809	.	.	3.15133	0.029779	23.367	22.042	24.771	Q1	Q4	-0.008513	0.028425	0.769
1969	821	LBX167LA	logLBXSATSI	log Alanine aminotransferase ALT (U/L)	Weighted Sum of logLBXSATSI	626835419	.	.	3.09369	0.024868	22.058	21.009	23.16	Q2	Q3	-0.051795	0.041797	0.234
1970	821	LBX167LA	logLBXSATSI	log Alanine aminotransferase ALT (U/L)			.	.	.	.	.	.	.	Q2	Q4	0.005838	0.032671	0.861
1971	821	LBX167LA	logLBXSATSI	log Alanine aminotransferase ALT (U/L)			.	.	.	.	.	.	.	Q3	Q4	0.057633	0.043906	0.209
N = 6
test=822
Obs	test	IV	DV	DVLabel	Label	Value	F Value	prob F	Estimate	SE	GeoMeanEst	LCI	UCI	complevel1	complevel2	diff_estimate	diff_stderr	probt	F_sigflag	Comp_sigflag
1972	822	LBX167LA	logLBXSASSI	log Aspartate aminotransferase AST (U/L)	Number of Observations	1862	3.06765	0.060193	3.15434	0.015421	23.438	22.74	24.157	Q1	Q2	0.015516	0.019678	0.443	!
1973	822	LBX167LA	logLBXSASSI	log Aspartate aminotransferase AST (U/L)	Sum of Weights	201678343	.	.	3.13882	0.019193	23.077	22.225	23.961	Q1	Q3	-0.04471	0.018358	0.028		*
1974	822	LBX167LA	logLBXSASSI	log Aspartate aminotransferase AST (U/L)	Weighted Mean of logLBXSASSI	3.17037	.	.	3.19905	0.011684	24.509	23.954	25.077	Q1	Q4	-0.038368	0.030018	0.221
1975	822	LBX167LA	logLBXSASSI	log Aspartate aminotransferase AST (U/L)	Weighted Sum of logLBXSASSI	639394543	.	.	3.19271	0.025715	24.354	23.157	25.613	Q2	Q3	-0.060226	0.021476	0.013		*
1976	822	LBX167LA	logLBXSASSI	log Aspartate aminotransferase AST (U/L)			.	.	.	.	.	.	.	Q2	Q4	-0.053884	0.033698	0.131
1977	822	LBX167LA	logLBXSASSI	log Aspartate aminotransferase AST (U/L)			.	.	.	.	.	.	.	Q3	Q4	0.006342	0.025394	0.806
N = 6
test=823
Obs	test	IV	DV	DVLabel	Label	Value	F Value	prob F	Estimate	SE	GeoMeanEst	LCI	UCI	complevel1	complevel2	diff_estimate	diff_stderr	probt	F_sigflag	Comp_sigflag
1978	823	LBX167LA	logLBXSAPSI	log Alkaline phosphotase (U/L)	Number of Observations	1864	6.23559	0.00582103	4.26569	0.01814	71.214	68.727	73.792	Q1	Q2	0.11109	0.026338	0.001	**	**
1979	823	LBX167LA	logLBXSAPSI	log Alkaline phosphotase (U/L)	Sum of Weights	201915153	.	.	4.1546	0.03065	63.727	60.011	67.672	Q1	Q3	-0.01148	0.036891	0.76
1980	823	LBX167LA	logLBXSAPSI	log Alkaline phosphotase (U/L)	Weighted Mean of logLBXSAPSI	4.23686	.	.	4.27717	0.030389	72.036	67.871	76.457	Q1	Q4	-0.05278	0.044282	0.252
1981	823	LBX167LA	logLBXSAPSI	log Alkaline phosphotase (U/L)	Weighted Sum of logLBXSAPSI	855485302	.	.	4.31847	0.040545	75.074	69.339	81.283	Q2	Q3	-0.12257	0.04449	0.015		*
1982	823	LBX167LA	logLBXSAPSI	log Alkaline phosphotase (U/L)			.	.	.	.	.	.	.	Q2	Q4	-0.16387	0.053123	0.008		**
1983	823	LBX167LA	logLBXSAPSI	log Alkaline phosphotase (U/L)			.	.	.	.	.	.	.	Q3	Q4	-0.0413	0.053456	0.452
N = 6
test=824
Obs	test	IV	DV	DVLabel	Label	Value	F Value	prob F	Estimate	SE	GeoMeanEst	LCI	UCI	complevel1	complevel2	diff_estimate	diff_stderr	probt	F_sigflag	Comp_sigflag
1984	824	LBX167LA	logLBDSBUSI	log Blood urea nitrogen (mmol/L)	Number of Observations	1864	1.91734	0.17016	1.35477	0.019096	3.876	3.733	4.024	Q1	Q2	0.027488	0.021478	0.22
1985	824	LBX167LA	logLBDSBUSI	log Blood urea nitrogen (mmol/L)	Sum of Weights	201915153	.	.	1.32728	0.021423	3.771	3.616	3.932	Q1	Q3	-0.025588	0.027291	0.363
1986	824	LBX167LA	logLBDSBUSI	log Blood urea nitrogen (mmol/L)	Weighted Mean of logLBDSBUSI	1.38897	.	.	1.38035	0.021065	3.976	3.815	4.144	Q1	Q4	-0.058674	0.036151	0.125
1987	824	LBX167LA	logLBDSBUSI	log Blood urea nitrogen (mmol/L)	Weighted Sum of logLBDSBUSI	280453164	.	.	1.41344	0.033597	4.11	3.848	4.39	Q2	Q3	-0.053076	0.028296	0.08
1988	824	LBX167LA	logLBDSBUSI	log Blood urea nitrogen (mmol/L)			.	.	.	.	.	.	.	Q2	Q4	-0.086162	0.039571	0.046		*
1989	824	LBX167LA	logLBDSBUSI	log Blood urea nitrogen (mmol/L)			.	.	.	.	.	.	.	Q3	Q4	-0.033086	0.036802	0.383
N = 6
test=825
Obs	test	IV	DV	DVLabel	Label	Value	F Value	prob F	Estimate	SE	GeoMeanEst	LCI	UCI	complevel1	complevel2	diff_estimate	diff_stderr	probt	F_sigflag	Comp_sigflag
1990	825	LBX167LA	logLBDSCASI	log Total calcium (mmol/L)	Number of Observations	1864	1.95984	0.16342	0.87212	0.00275486	2.392	2.379	2.405	Q1	Q2	0.00103926	0.00250185	0.684
1991	825	LBX167LA	logLBDSCASI	log Total calcium (mmol/L)	Sum of Weights	201915153	.	.	0.87108	0.00308944	2.39	2.375	2.404	Q1	Q3	-0.00315379	0.00170231	0.084
1992	825	LBX167LA	logLBDSCASI	log Total calcium (mmol/L)	Weighted Mean of logLBDSCASI	0.87259	.	.	0.87528	0.00305579	2.4	2.385	2.414	Q1	Q4	-0.00475431	0.0029781	0.131
1993	825	LBX167LA	logLBDSCASI	log Total calcium (mmol/L)	Weighted Sum of logLBDSCASI	176189438	.	.	0.87688	0.00367675	2.403	2.386	2.421	Q2	Q3	-0.00419305	0.00262256	0.131
1994	825	LBX167LA	logLBDSCASI	log Total calcium (mmol/L)			.	.	.	.	.	.	.	Q2	Q4	-0.00579357	0.00348738	0.117
1995	825	LBX167LA	logLBDSCASI	log Total calcium (mmol/L)			.	.	.	.	.	.	.	Q3	Q4	-0.00160052	0.00297466	0.598
N = 6
test=826
Obs	test	IV	DV	DVLabel	Label	Value	F Value	prob F	Estimate	SE	GeoMeanEst	LCI	UCI	complevel1	complevel2	diff_estimate	diff_stderr	probt	F_sigflag	Comp_sigflag
1996	826	LBX167LA	logLBDSCHSI	log Cholesterol (mmol/L)	Number of Observations	1864	15.5844	7.0646e-05	1.60129	0.007977	4.959	4.882	5.038	Q1	Q2	-0.04838	0.017705	0.015	**	*
1997	826	LBX167LA	logLBDSCHSI	log Cholesterol (mmol/L)	Sum of Weights	201915153	.	.	1.64968	0.012039	5.205	5.084	5.33	Q1	Q3	-0.01768	0.010698	0.119
1998	826	LBX167LA	logLBDSCHSI	log Cholesterol (mmol/L)	Weighted Mean of logLBDSCHSI	1.61533	.	.	1.61898	0.008475	5.048	4.965	5.132	Q1	Q4	0.06887	0.015445	0		**
1999	826	LBX167LA	logLBDSCHSI	log Cholesterol (mmol/L)	Weighted Sum of logLBDSCHSI	326159367	.	.	1.53242	0.015919	4.629	4.487	4.776	Q2	Q3	0.0307	0.015833	0.072
2000	826	LBX167LA	logLBDSCHSI	log Cholesterol (mmol/L)			.	.	.	.	.	.	.	Q2	Q4	0.11725	0.02091	0		**
2001	826	LBX167LA	logLBDSCHSI	log Cholesterol (mmol/L)			.	.	.	.	.	.	.	Q3	Q4	0.08655	0.013184	0		**
N = 6
test=827
Obs	test	IV	DV	DVLabel	Label	Value	F Value	prob F	Estimate	SE	GeoMeanEst	LCI	UCI	complevel1	complevel2	diff_estimate	diff_stderr	probt	F_sigflag	Comp_sigflag
2002	827	LBX167LA	logLBXSC3SI	log Bicarbonate (mmol/L)	Number of Observations	1864	0.71306	0.55925	3.20805	0.00681778	24.731	24.403	25.064	Q1	Q2	0.010277	0.007168	0.172
2003	827	LBX167LA	logLBXSC3SI	log Bicarbonate (mmol/L)	Sum of Weights	201915153	.	.	3.19778	0.0081989	24.478	24.088	24.875	Q1	Q3	0.001002	0.008599	0.909
2004	827	LBX167LA	logLBXSC3SI	log Bicarbonate (mmol/L)	Weighted Mean of logLBXSC3SI	3.20828	.	.	3.20705	0.00852801	24.706	24.297	25.123	Q1	Q4	0.000879	0.011155	0.938
2005	827	LBX167LA	logLBXSC3SI	log Bicarbonate (mmol/L)	Weighted Sum of logLBXSC3SI	647800777	.	.	3.20717	0.00783981	24.709	24.332	25.092	Q2	Q3	-0.009275	0.009786	0.358
2006	827	LBX167LA	logLBXSC3SI	log Bicarbonate (mmol/L)			.	.	.	.	.	.	.	Q2	Q4	-0.009399	0.011677	0.433
2007	827	LBX167LA	logLBXSC3SI	log Bicarbonate (mmol/L)			.	.	.	.	.	.	.	Q3	Q4	-0.000124	0.007937	0.988
N = 6
test=828
Obs	test	IV	DV	DVLabel	Label	Value	F Value	prob F	Estimate	SE	GeoMeanEst	LCI	UCI	complevel1	complevel2	diff_estimate	diff_stderr	probt	F_sigflag	Comp_sigflag
2008	828	LBX167LA	logLBXSGTSI	log Gamma glutamyl transferase (U/L)	Number of Observations	1863	1.61814	0.22713	2.92301	0.042144	18.597	17.123	20.198	Q1	Q2	-0.07637	0.050706	0.153
2009	828	LBX167LA	logLBXSGTSI	log Gamma glutamyl transferase (U/L)	Sum of Weights	201823473	.	.	2.99937	0.029987	20.073	18.927	21.288	Q1	Q3	-0.10094	0.046698	0.047		*
2010	828	LBX167LA	logLBXSGTSI	log Gamma glutamyl transferase (U/L)	Weighted Mean of logLBXSGTSI	2.99494	.	.	3.02394	0.026516	20.572	19.53	21.67	Q1	Q4	-0.0772	0.068764	0.279
2011	828	LBX167LA	logLBXSGTSI	log Gamma glutamyl transferase (U/L)	Weighted Sum of logLBXSGTSI	604449054	.	.	3.0002	0.048038	20.09	18.284	22.073	Q2	Q3	-0.02457	0.042012	0.567
2012	828	LBX167LA	logLBXSGTSI	log Gamma glutamyl transferase (U/L)			.	.	.	.	.	.	.	Q2	Q4	-0.00083	0.064995	0.99
2013	828	LBX167LA	logLBXSGTSI	log Gamma glutamyl transferase (U/L)			.	.	.	.	.	.	.	Q3	Q4	0.02374	0.052215	0.656
N = 6
test=829
Obs	test	IV	DV	DVLabel	Label	Value	F Value	prob F	Estimate	SE	GeoMeanEst	LCI	UCI	complevel1	complevel2	diff_estimate	diff_stderr	probt	F_sigflag	Comp_sigflag
2014	829	LBX167LA	logLBDSGLSI	log Glucose, serum (mmol/L)	Number of Observations	1864	0.30775	0.81943	1.61151	0.012175	5.01	4.892	5.131	Q1	Q2	-0.002135	0.012256	0.864
2015	829	LBX167LA	logLBDSGLSI	log Glucose, serum (mmol/L)	Sum of Weights	201915153	.	.	1.61365	0.010704	5.021	4.917	5.128	Q1	Q3	-0.023217	0.025549	0.378
2016	829	LBX167LA	logLBDSGLSI	log Glucose, serum (mmol/L)	Weighted Mean of logLBDSGLSI	1.6308	.	.	1.63473	0.017063	5.128	4.959	5.302	Q1	Q4	-0.025087	0.032925	0.458
2017	829	LBX167LA	logLBDSGLSI	log Glucose, serum (mmol/L)	Weighted Sum of logLBDSGLSI	329282592	.	.	1.6366	0.024952	5.138	4.892	5.395	Q2	Q3	-0.021082	0.023196	0.378
2018	829	LBX167LA	logLBDSGLSI	log Glucose, serum (mmol/L)			.	.	.	.	.	.	.	Q2	Q4	-0.022952	0.030813	0.468
2019	829	LBX167LA	logLBDSGLSI	log Glucose, serum (mmol/L)			.	.	.	.	.	.	.	Q3	Q4	-0.00187	0.023998	0.939
N = 6
test=830
Obs	test	IV	DV	DVLabel	Label	Value	F Value	prob F	Estimate	SE	GeoMeanEst	LCI	UCI	complevel1	complevel2	diff_estimate	diff_stderr	probt	F_sigflag	Comp_sigflag
2020	830	LBX167LA	logLBDSIRSI	log Iron, refigerated (umol/L)	Number of Observations	1862	1.23872	0.33053	2.6679	0.019614	14.41	13.866	14.974	Q1	Q2	-0.018877	0.02205	0.405
2021	830	LBX167LA	logLBDSIRSI	log Iron, refigerated (umol/L)	Sum of Weights	201678343	.	.	2.68677	0.022574	14.684	14.049	15.349	Q1	Q3	-0.024154	0.030118	0.435
2022	830	LBX167LA	logLBDSIRSI	log Iron, refigerated (umol/L)	Weighted Mean of logLBDSIRSI	2.67182	.	.	2.69205	0.020076	14.762	14.192	15.354	Q1	Q4	0.007885	0.048729	0.874
2023	830	LBX167LA	logLBDSIRSI	log Iron, refigerated (umol/L)	Weighted Sum of logLBDSIRSI	538847789	.	.	2.66001	0.037345	14.296	13.287	15.382	Q2	Q3	-0.005277	0.030248	0.864
2024	830	LBX167LA	logLBDSIRSI	log Iron, refigerated (umol/L)			.	.	.	.	.	.	.	Q2	Q4	0.026762	0.045596	0.566
2025	830	LBX167LA	logLBDSIRSI	log Iron, refigerated (umol/L)			.	.	.	.	.	.	.	Q3	Q4	0.032039	0.028396	0.277
N = 6
test=831
Obs	test	IV	DV	DVLabel	Label	Value	F Value	prob F	Estimate	SE	GeoMeanEst	LCI	UCI	complevel1	complevel2	diff_estimate	diff_stderr	probt	F_sigflag	Comp_sigflag
2026	831	LBX167LA	logLBXSLDSI	log Lactate dehydrogenase LDH (U/L)	Number of Observations	1862	2.32775	0.1159	4.82448	0.010355	124.522	122.02	127.075	Q1	Q2	0.013868	0.006809	0.06		*
2027	831	LBX167LA	logLBXSLDSI	log Lactate dehydrogenase LDH (U/L)	Sum of Weights	201678343	.	.	4.81062	0.010683	122.807	120.263	125.406	Q1	Q3	-0.012596	0.010666	0.256
2028	831	LBX167LA	logLBXSLDSI	log Lactate dehydrogenase LDH (U/L)	Weighted Mean of logLBXSLDSI	4.83202	.	.	4.83708	0.014687	126.101	122.522	129.783	Q1	Q4	-0.012103	0.019934	0.553
2029	831	LBX167LA	logLBXSLDSI	log Lactate dehydrogenase LDH (U/L)	Weighted Sum of logLBXSLDSI	974514248	.	.	4.83659	0.017047	126.039	121.897	130.321	Q2	Q3	-0.026464	0.012301	0.048		*
2030	831	LBX167LA	logLBXSLDSI	log Lactate dehydrogenase LDH (U/L)			.	.	.	.	.	.	.	Q2	Q4	-0.025971	0.018193	0.174
2031	831	LBX167LA	logLBXSLDSI	log Lactate dehydrogenase LDH (U/L)			.	.	.	.	.	.	.	Q3	Q4	0.000493	0.017131	0.977
N = 6
test=832
Obs	test	IV	DV	DVLabel	Label	Value	F Value	prob F	Estimate	SE	GeoMeanEst	LCI	UCI	complevel1	complevel2	diff_estimate	diff_stderr	probt	F_sigflag	Comp_sigflag
2032	832	LBX167LA	logLBDSPHSI	log Phosphorus (mmol/L)	Number of Observations	1863	1.8406	0.18312	0.22085	0.006481	1.247	1.231	1.263	Q1	Q2	0.020841	0.011617	0.093
2033	832	LBX167LA	logLBDSPHSI	log Phosphorus (mmol/L)	Sum of Weights	201823473	.	.	0.20001	0.009297	1.221	1.199	1.244	Q1	Q3	-0.008531	0.015056	0.579
2034	832	LBX167LA	logLBDSPHSI	log Phosphorus (mmol/L)	Weighted Mean of logLBDSPHSI	0.21267	.	.	0.22938	0.012359	1.258	1.228	1.289	Q1	Q4	-0.002121	0.016422	0.899
2035	832	LBX167LA	logLBDSPHSI	log Phosphorus (mmol/L)	Weighted Sum of logLBDSPHSI	42922642	.	.	0.22297	0.013054	1.25	1.218	1.282	Q2	Q3	-0.029372	0.015429	0.076
2036	832	LBX167LA	logLBDSPHSI	log Phosphorus (mmol/L)			.	.	.	.	.	.	.	Q2	Q4	-0.022963	0.015209	0.152
2037	832	LBX167LA	logLBDSPHSI	log Phosphorus (mmol/L)			.	.	.	.	.	.	.	Q3	Q4	0.00641	0.018197	0.73
N = 6
test=833
Obs	test	IV	DV	DVLabel	Label	Value	F Value	prob F	Estimate	SE	GeoMeanEst	LCI	UCI	complevel1	complevel2	diff_estimate	diff_stderr	probt	F_sigflag	Comp_sigflag
2038	833	LBX167LA	logLBDSTBSI	log Bilirubin, total (umol/L)	Number of Observations	1863	0.6087	0.61961	2.5002	0.03036	12.185	11.481	12.932	Q1	Q2	-0.022351	0.031445	0.488
2039	833	LBX167LA	logLBDSTBSI	log Bilirubin, total (umol/L)	Sum of Weights	201823473	.	.	2.52255	0.032489	12.46	11.692	13.28	Q1	Q3	-0.044374	0.046354	0.354
2040	833	LBX167LA	logLBDSTBSI	log Bilirubin, total (umol/L)	Weighted Mean of logLBDSTBSI	2.52587	.	.	2.54457	0.024543	12.738	12.14	13.366	Q1	Q4	-0.066329	0.051164	0.214
2041	833	LBX167LA	logLBDSTBSI	log Bilirubin, total (umol/L)	Weighted Sum of logLBDSTBSI	509780442	.	.	2.56653	0.026031	13.021	12.373	13.702	Q2	Q3	-0.022023	0.041927	0.607
2042	833	LBX167LA	logLBDSTBSI	log Bilirubin, total (umol/L)			.	.	.	.	.	.	.	Q2	Q4	-0.043978	0.042512	0.317
2043	833	LBX167LA	logLBDSTBSI	log Bilirubin, total (umol/L)			.	.	.	.	.	.	.	Q3	Q4	-0.021955	0.024491	0.384
N = 6
test=834
Obs	test	IV	DV	DVLabel	Label	Value	F Value	prob F	Estimate	SE	GeoMeanEst	LCI	UCI	complevel1	complevel2	diff_estimate	diff_stderr	probt	F_sigflag	Comp_sigflag
2044	834	LBX167LA	logLBDSTPSI	log Total protein (g/L)	Number of Observations	1863	0.26129	0.85215	4.27392	0.00298779	71.803	71.384	72.225	Q1	Q2	-0.0016821	0.00601474	0.784
2045	834	LBX167LA	logLBDSTPSI	log Total protein (g/L)	Sum of Weights	201770023	.	.	4.27561	0.00548246	71.924	71.155	72.701	Q1	Q3	-0.00475997	0.00629531	0.461
2046	834	LBX167LA	logLBDSTPSI	log Total protein (g/L)	Weighted Mean of logLBDSTPSI	4.2742	.	.	4.27868	0.00462252	72.145	71.495	72.802	Q1	Q4	-0.00479047	0.00794536	0.556
2047	834	LBX167LA	logLBDSTPSI	log Total protein (g/L)	Weighted Sum of logLBDSTPSI	862405002	.	.	4.27871	0.00725828	72.148	71.128	73.181	Q2	Q3	-0.00307787	0.00493042	0.542
2048	834	LBX167LA	logLBDSTPSI	log Total protein (g/L)			.	.	.	.	.	.	.	Q2	Q4	-0.00310837	0.00621155	0.624
2049	834	LBX167LA	logLBDSTPSI	log Total protein (g/L)			.	.	.	.	.	.	.	Q3	Q4	-3.0502e-05	0.00650372	0.996
N = 6
test=835
Obs	test	IV	DV	DVLabel	Label	Value	F Value	prob F	Estimate	SE	GeoMeanEst	LCI	UCI	complevel1	complevel2	diff_estimate	diff_stderr	probt	F_sigflag	Comp_sigflag
2050	835	LBX167LA	logLBDSTRSI	log Triglycerides (mmol/L)	Number of Observations	1864	2.79442	0.076246	0.16414	0.034802	1.178	1.101	1.262	Q1	Q2	-0.07786	0.047301	0.121	!
2051	835	LBX167LA	logLBDSTRSI	log Triglycerides (mmol/L)	Sum of Weights	201915153	.	.	0.242	0.030613	1.274	1.2	1.353	Q1	Q3	0.02548	0.050744	0.623
2052	835	LBX167LA	logLBDSTRSI	log Triglycerides (mmol/L)	Weighted Mean of logLBDSTRSI	0.1878	.	.	0.13866	0.028013	1.149	1.087	1.214	Q1	Q4	0.06287	0.067758	0.368
2053	835	LBX167LA	logLBDSTRSI	log Triglycerides (mmol/L)	Weighted Sum of logLBDSTRSI	37919900	.	.	0.10126	0.04573	1.107	1.012	1.21	Q2	Q3	0.10334	0.047834	0.047		*
2054	835	LBX167LA	logLBDSTRSI	log Triglycerides (mmol/L)			.	.	.	.	.	.	.	Q2	Q4	0.14074	0.054815	0.021		*
2055	835	LBX167LA	logLBDSTRSI	log Triglycerides (mmol/L)			.	.	.	.	.	.	.	Q3	Q4	0.03739	0.044663	0.416
N = 6
test=836
Obs	test	IV	DV	DVLabel	Label	Value	F Value	prob F	Estimate	SE	GeoMeanEst	LCI	UCI	complevel1	complevel2	diff_estimate	diff_stderr	probt	F_sigflag	Comp_sigflag
2056	836	LBX167LA	logLBDSUASI	log Uric acid (umol/L)	Number of Observations	1863	0.022615	0.99519	5.72351	0.009522	305.977	300.319	311.741	Q1	Q2	-0.00112377	0.01513	0.942
2057	836	LBX167LA	logLBDSUASI	log Uric acid (umol/L)	Sum of Weights	201823473	.	.	5.72463	0.013298	306.321	298.44	314.41	Q1	Q3	0.00170309	0.018151	0.926
2058	836	LBX167LA	logLBDSUASI	log Uric acid (umol/L)	Weighted Mean of logLBDSUASI	5.72689	.	.	5.72181	0.012199	305.456	298.239	312.848	Q1	Q4	-0.00570369	0.026229	0.831
2059	836	LBX167LA	logLBDSUASI	log Uric acid (umol/L)	Weighted Sum of logLBDSUASI	1155821000	.	.	5.72921	0.025499	307.727	292.725	323.498	Q2	Q3	0.00282686	0.02047	0.892
2060	836	LBX167LA	logLBDSUASI	log Uric acid (umol/L)			.	.	.	.	.	.	.	Q2	Q4	-0.00457992	0.029582	0.879
2061	836	LBX167LA	logLBDSUASI	log Uric acid (umol/L)			.	.	.	.	.	.	.	Q3	Q4	-0.00740677	0.030862	0.814
N = 6
test=837
Obs	test	IV	DV	DVLabel	Label	Value	F Value	prob F	Estimate	SE	GeoMeanEst	LCI	UCI	complevel1	complevel2	diff_estimate	diff_stderr	probt	F_sigflag	Comp_sigflag
2062	837	LBX167LA	logLBDSCRSI	log Creatinine (umol/L)	Number of Observations	1864	5.15041	0.012027	4.33247	0.00732	76.132	75.047	77.232	Q1	Q2	0.01677	0.014079	0.252	*
2063	837	LBX167LA	logLBDSCRSI	log Creatinine (umol/L)	Sum of Weights	201915153	.	.	4.3157	0.012426	74.866	73.064	76.712	Q1	Q3	0.042297	0.018186	0.034		*
2064	837	LBX167LA	logLBDSCRSI	log Creatinine (umol/L)	Weighted Mean of logLBDSCRSI	4.3168	.	.	4.29017	0.013796	72.979	71.032	74.979	Q1	Q4	0.074148	0.019549	0.002		**
2065	837	LBX167LA	logLBDSCRSI	log Creatinine (umol/L)	Weighted Sum of logLBDSCRSI	871627756	.	.	4.25832	0.016917	70.691	68.385	73.074	Q2	Q3	0.025528	0.014266	0.094
2066	837	LBX167LA	logLBDSCRSI	log Creatinine (umol/L)			.	.	.	.	.	.	.	Q2	Q4	0.057379	0.022906	0.024		*
2067	837	LBX167LA	logLBDSCRSI	log Creatinine (umol/L)			.	.	.	.	.	.	.	Q3	Q4	0.031851	0.02129	0.155
N = 6
test=838
Obs	test	IV	DV	DVLabel	Label	Value	F Value	prob F	Estimate	SE	GeoMeanEst	LCI	UCI	complevel1	complevel2	diff_estimate	diff_stderr	probt	F_sigflag	Comp_sigflag
2068	838	LBX167LA	logLBXSNASI	log Sodium (mmol/L)	Number of Observations	1863	2.39316	0.10917	4.93577	0.00241493	139.18	138.522	139.84	Q1	Q2	0.00159459	0.000882065	0.091
2069	838	LBX167LA	logLBXSNASI	log Sodium (mmol/L)	Sum of Weights	201770023	.	.	4.93417	0.00242502	138.958	138.299	139.62	Q1	Q3	-1.071e-06	0.0013555	0.999
2070	838	LBX167LA	logLBXSNASI	log Sodium (mmol/L)	Weighted Mean of logLBXSNASI	4.93538	.	.	4.93577	0.00237196	139.18	138.534	139.828	Q1	Q4	0.000996298	0.0015895	0.54
2071	838	LBX167LA	logLBXSNASI	log Sodium (mmol/L)	Weighted Sum of logLBXSNASI	995811140	.	.	4.93477	0.00248098	139.041	138.367	139.719	Q2	Q3	-0.00159566	0.00108608	0.162
2072	838	LBX167LA	logLBXSNASI	log Sodium (mmol/L)			.	.	.	.	.	.	.	Q2	Q4	-0.000598294	0.00149219	0.694
2073	838	LBX167LA	logLBXSNASI	log Sodium (mmol/L)			.	.	.	.	.	.	.	Q3	Q4	0.000997369	0.000988617	0.329
N = 6
test=839
Obs	test	IV	DV	DVLabel	Label	Value	F Value	prob F	Estimate	SE	GeoMeanEst	LCI	UCI	complevel1	complevel2	diff_estimate	diff_stderr	probt	F_sigflag	Comp_sigflag
2074	839	LBX167LA	logLBXSKSI	log Potassium (mmol/L)	Number of Observations	1863	3.95081	0.029239	1.3873	0.0044884	4.004	3.969	4.039	Q1	Q2	-0.000241	0.008908	0.979	*
2075	839	LBX167LA	logLBXSKSI	log Potassium (mmol/L)	Sum of Weights	201823473	.	.	1.38754	0.00921577	4.005	3.933	4.078	Q1	Q3	0.013527	0.006394	0.052		*
2076	839	LBX167LA	logLBXSKSI	log Potassium (mmol/L)	Weighted Mean of logLBXSKSI	1.3831	.	.	1.37377	0.00513299	3.95	3.911	3.99	Q1	Q4	0.02003	0.007201	0.014		*
2077	839	LBX167LA	logLBXSKSI	log Potassium (mmol/L)	Weighted Sum of logLBXSKSI	279141980	.	.	1.36727	0.00483612	3.925	3.888	3.962	Q2	Q3	0.013769	0.005867	0.033		*
2078	839	LBX167LA	logLBXSKSI	log Potassium (mmol/L)			.	.	.	.	.	.	.	Q2	Q4	0.020271	0.011809	0.107
2079	839	LBX167LA	logLBXSKSI	log Potassium (mmol/L)			.	.	.	.	.	.	.	Q3	Q4	0.006502	0.007926	0.425
N = 6
test=840
Obs	test	IV	DV	DVLabel	Label	Value	F Value	prob F	Estimate	SE	GeoMeanEst	LCI	UCI	complevel1	complevel2	diff_estimate	diff_stderr	probt	F_sigflag	Comp_sigflag
2080	840	LBX167LA	logLBXSCLSI	log Chloride (mmol/L)	Number of Observations	1864	0.70896	0.56153	4.64199	0.00424516	103.75	102.891	104.617	Q1	Q2	0.000330702	0.00226407	0.886
2081	840	LBX167LA	logLBXSCLSI	log Chloride (mmol/L)	Sum of Weights	201915153	.	.	4.64166	0.00429767	103.716	102.846	104.593	Q1	Q3	0.00364873	0.00312909	0.262
2082	840	LBX167LA	logLBXSCLSI	log Chloride (mmol/L)	Weighted Mean of logLBXSCLSI	4.6401	.	.	4.63834	0.0042608	103.372	102.513	104.239	Q1	Q4	0.00343294	0.00269374	0.222
2083	840	LBX167LA	logLBXSCLSI	log Chloride (mmol/L)	Weighted Sum of logLBXSCLSI	936906732	.	.	4.63855	0.0040891	103.395	102.569	104.227	Q2	Q3	0.00331803	0.00264478	0.229
2084	840	LBX167LA	logLBXSCLSI	log Chloride (mmol/L)			.	.	.	.	.	.	.	Q2	Q4	0.00310223	0.00235688	0.208
2085	840	LBX167LA	logLBXSCLSI	log Chloride (mmol/L)			.	.	.	.	.	.	.	Q3	Q4	-0.000215791	0.00143365	0.882
N = 6
test=841
Obs	test	IV	DV	DVLabel	Label	Value	F Value	prob F	Estimate	SE	GeoMeanEst	LCI	UCI	complevel1	complevel2	diff_estimate	diff_stderr	probt	F_sigflag	Comp_sigflag
2086	841	LBX167LA	logLBXSOSSI	log Osmolality (mmol/Kg)	Number of Observations	1863	3.88105	0.030886	5.6248	0.00230945	277.218	275.966	278.475	Q1	Q2	0.00236811	0.000844709	0.013	*	*
2087	841	LBX167LA	logLBXSOSSI	log Osmolality (mmol/Kg)	Sum of Weights	201770023	.	.	5.62244	0.00236417	276.562	275.283	277.847	Q1	Q3	-0.000235884	0.00126815	0.855
2088	841	LBX167LA	logLBXSOSSI	log Osmolality (mmol/Kg)	Weighted Mean of logLBXSOSSI	5.62512	.	.	5.62504	0.00239624	277.283	275.984	278.589	Q1	Q4	-3.9427e-05	0.00173334	0.982
2089	841	LBX167LA	logLBXSOSSI	log Osmolality (mmol/Kg)	Weighted Sum of logLBXSOSSI	1134979983	.	.	5.62484	0.0026088	277.229	275.815	278.65	Q2	Q3	-0.002604	0.00119521	0.046		*
2090	841	LBX167LA	logLBXSOSSI	log Osmolality (mmol/Kg)			.	.	.	.	.	.	.	Q2	Q4	-0.00240754	0.00149352	0.128
2091	841	LBX167LA	logLBXSOSSI	log Osmolality (mmol/Kg)			.	.	.	.	.	.	.	Q3	Q4	0.000196457	0.00158749	0.903
N = 6
test=842
Obs	test	IV	DV	DVLabel	Label	Value	F Value	prob F	Estimate	SE	GeoMeanEst	LCI	UCI	complevel1	complevel2	diff_estimate	diff_stderr	probt	F_sigflag	Comp_sigflag
2092	842	LBX167LA	logLBDSGBSI	log Globulin (g/L)	Number of Observations	1863	0.37636	0.77136	3.36587	0.008369	28.959	28.487	29.438	Q1	Q2	0.011318	0.012034	0.362
2093	842	LBX167LA	logLBDSGBSI	log Globulin (g/L)	Sum of Weights	201770023	.	.	3.35455	0.011925	28.633	27.971	29.31	Q1	Q3	0.008958	0.013049	0.503
2094	842	LBX167LA	logLBDSGBSI	log Globulin (g/L)	Weighted Mean of logLBDSGBSI	3.36148	.	.	3.35691	0.010067	28.7	28.14	29.272	Q1	Q4	0.002589	0.021389	0.905
2095	842	LBX167LA	logLBDSGBSI	log Globulin (g/L)	Weighted Sum of logLBDSGBSI	678246487	.	.	3.36328	0.018083	28.884	27.878	29.926	Q2	Q3	-0.00236	0.011714	0.843
2096	842	LBX167LA	logLBDSGBSI	log Globulin (g/L)			.	.	.	.	.	.	.	Q2	Q4	-0.008729	0.019282	0.657
2097	842	LBX167LA	logLBDSGBSI	log Globulin (g/L)			.	.	.	.	.	.	.	Q3	Q4	-0.006369	0.017655	0.723
N = 6
test=913
Obs	test	IV	DV	DVLabel	Label	Value	F Value	prob F	Estimate	SE	GeoMeanEst	LCI	UCI	complevel1	complevel2	diff_estimate	diff_stderr	probt	F_sigflag	Comp_sigflag
2098	913	LBXD01LA	logLBDBANO	log Basophils number	Number of Observations	1868	5.04241	0.012977	-6.80681	0.19098	0.001	0.001	0.002	Q1	Q2	-0.3645	0.25077	0.167	*
2099	913	LBXD01LA	logLBDBANO	log Basophils number	Sum of Weights	203151916	.	.	-6.44231	0.14343	0.002	0.001	0.002	Q1	Q3	0.12718	0.35243	0.723
2100	913	LBXD01LA	logLBDBANO	log Basophils number	Weighted Mean of logLBDBANO	-6.74166	.	.	-6.93399	0.23958	0.001	0.001	0.002	Q1	Q4	-0.26122	0.41351	0.537
2101	913	LBXD01LA	logLBDBANO	log Basophils number	Weighted Sum of logLBDBANO	-1369580000	.	.	-6.54559	0.37526	0.001	0.001	0.003	Q2	Q3	0.49168	0.23147	0.051		*
2102	913	LBXD01LA	logLBDBANO	log Basophils number			.	.	.	.	.	.	.	Q2	Q4	0.10328	0.40242	0.801
2103	913	LBXD01LA	logLBDBANO	log Basophils number			.	.	.	.	.	.	.	Q3	Q4	-0.3884	0.28657	0.195
N = 6
test=914
Obs	test	IV	DV	DVLabel	Label	Value	F Value	prob F	Estimate	SE	GeoMeanEst	LCI	UCI	complevel1	complevel2	diff_estimate	diff_stderr	probt	F_sigflag	Comp_sigflag
2104	914	LBXD01LA	logLBDEONO	log Eosinophils number	Number of Observations	1762	3.1467	0.05628	-1.69102	0.020222	0.184	0.177	0.192	Q1	Q2	0.03508	0.044158	0.439	!
2105	914	LBXD01LA	logLBDEONO	log Eosinophils number	Sum of Weights	193775566	.	.	-1.7261	0.036497	0.178	0.166	0.191	Q1	Q3	0.13194	0.054045	0.028		*
2106	914	LBXD01LA	logLBDEONO	log Eosinophils number	Weighted Mean of logLBDEONO	-1.73143	.	.	-1.82297	0.056288	0.162	0.145	0.18	Q1	Q4	0.08326	0.054937	0.15
2107	914	LBXD01LA	logLBDEONO	log Eosinophils number	Weighted Sum of logLBDEONO	-335509271	.	.	-1.77429	0.046314	0.17	0.155	0.186	Q2	Q3	0.09687	0.070605	0.19
2108	914	LBXD01LA	logLBDEONO	log Eosinophils number			.	.	.	.	.	.	.	Q2	Q4	0.04818	0.055203	0.397
2109	914	LBXD01LA	logLBDEONO	log Eosinophils number			.	.	.	.	.	.	.	Q3	Q4	-0.04868	0.082087	0.562
N = 6
test=915
Obs	test	IV	DV	DVLabel	Label	Value	F Value	prob F	Estimate	SE	GeoMeanEst	LCI	UCI	complevel1	complevel2	diff_estimate	diff_stderr	probt	F_sigflag	Comp_sigflag
2110	915	LBXD01LA	logLBDLYMNO	log Lymphocyte number	Number of Observations	1868	0.63691	0.60278	0.70897	0.016887	2.032	1.966	2.1	Q1	Q2	0.006193	0.023915	0.799
2111	915	LBXD01LA	logLBDLYMNO	log Lymphocyte number	Sum of Weights	203151916	.	.	0.70277	0.022589	2.019	1.932	2.111	Q1	Q3	0.022239	0.025245	0.392
2112	915	LBXD01LA	logLBDLYMNO	log Lymphocyte number	Weighted Mean of logLBDLYMNO	0.68817	.	.	0.68673	0.018287	1.987	1.917	2.06	Q1	Q4	0.055295	0.041078	0.198
[truncated: 12,205 more rows]
