# Supplementary material for: Potential effects of polychlorinated biphenyls (PCBs) and selected organochlorine pesticides (OCPs) on immune cells and blood biochemistry measures: a cross-sectional assessment of the NHANES 2003-2004 data
Source: Environ Health. 2014 Dec 16;13:114. doi: 10.1186/1476-069X-13-114 (PMC4290093; doi:10.1186/1476-069X-13-114)
Supplement: Supplementary file 3 — Additional file 3: Multiple comparisons of blood parameters across groups of DL and NDL PCBs (individuals with anemia removed). (XLSX 19 KB) [file 12940_2014_815_MOESM3_ESM.xlsx]

## Sheet: pcbsummary_multiplecomparison_t
Potential effects of polychlorinated biphenyls (PCBs) and selected organochlorine pesticides (OCPs) on immune cells and blood biochemistry measures (NHANES 2003-2004)
Berrin Serdar, William G. LeBlanc, Jill M. Norris, L. Miriam Dickinson
Supplemental File 3
Using SAS SurveyReg to obtain weighted ANOVAs, controlling for Age and Sex
Comparisons of Logged Blood Var levels among quartile levels of PCBs: 1st quartile (GM1) includes Below LODs
Individuals with anemia excluded
Independent variables are: Total DL and Total NDL PCBs
P1v2 = p value of pairwise comparison of GM1 vs GM2
Obs	Independent Variable	Dependent Variable	n	GM1 (95% CI)	GM2 (95% CI)	GM3 (95% CI)	GM4 (95% CI)	P1v2	P1v3	P1v4	P2v3	P2v4	P3v4
1	Total DL	log Segmented neutrophils number	1779	4.362(4.092,4.650)	4.039(3.888,4.196)	4.041(3.914,4.171)	3.721(3.520,3.934)	0.038	0.06	0.003	0.992	0.009	0.017
2	Total DL	log Hematocrit (%)	1786	43.04(42.40,43.69)	43.13(42.53,43.75)	43.07(42.71,43.43)	42.01(41.57,42.45)	0.729	0.912	0.008	0.844	0.007	0
3	Total DL	log Hemoglobin (g/dL)	1786	14.60(14.35,14.84)	14.67(14.44,14.89)	14.59(14.48,14.71)	14.22(14.09,14.36)	0.501	0.969	0.011	0.523	0.004	0
4	Total DL	log Lymphocyte percent (%)	1779	28.10(27.24,28.99)	29.57(28.87,30.29)	28.43(27.55,29.34)	29.79(28.54,31.11)	0.013	0.658	0.071	0.053	0.787	0.154
5	Total DL	log MCHC (g/dL)	1786	33.91(33.68,34.14)	33.99(33.76,34.21)	33.87(33.65,34.08)	33.84(33.61,34.08)	0.276	0.569	0.55	0.01	0.073	0.7
6	Total DL	log Segmented neutrophils percent (%)	1779	59.04(58.08,60.01)	57.52(56.89,58.16)	58.35(57.39,59.33)	56.95(55.60,58.33)	0.004	0.364	0.053	0.171	0.455	0.139
7	Total DL	log Platelet count SI (1000 cells/uL)	1786	273.3(265.7,281.1)	259.0(250.4,267.8)	263.4(255.3,271.7)	249.3(241.9,257.0)	0.037	0.174	0.001	0.513	0.191	0.012
8	Total DL	log Red blood cell count (million cells/uL)	1786	4.785(4.717,4.853)	4.770(4.713,4.828)	4.779(4.739,4.818)	4.692(4.638,4.745)	0.677	0.863	0.089	0.799	0.076	0.003
9	Total DL	log White blood cell count (1000 cells/uL)	1786	7.390(6.988,7.814)	7.026(6.783,7.277)	6.925(6.699,7.158)	6.531(6.288,6.784)	0.126	0.055	0.003	0.608	0.004	0.019
10	Total DL	log Albumin (g/L)	1786	42.32(41.94,42.71)	43.11(42.60,43.62)	43.39(42.89,43.91)	43.07(42.59,43.57)	0.002	0.009	0.045	0.463	0.922	0.193
11	Total DL	log Alanine aminotransferase ALT (U/L)	1784	21.34(19.85,22.94)	21.13(20.18,22.11)	23.36(22.35,24.42)	22.89(21.75,24.09)	0.831	0.075	0.166	0.001	0.071	0.614
12	Total DL	log Aspartate aminotransferase AST (U/L)	1784	23.30(22.36,24.28)	22.87(22.05,23.71)	24.15(23.30,25.03)	24.22(23.26,25.22)	0.442	0.254	0.283	0.015	0.086	0.912
13	Total DL	log Alkaline phosphotase (U/L)	1786	79.07(74.14,84.33)	69.23(65.40,73.28)	66.38(64.10,68.74)	74.30(70.64,78.15)	0.005	0	0.206	0.215	0.087	0
14	Total DL	log Blood urea nitrogen (mmol/L)	1786	3.688(3.478,3.910)	3.778(3.567,4.000)	3.863(3.690,4.044)	4.139(3.969,4.316)	0.434	0.215	0.01	0.567	0.05	0.013
16	Total DL	log Glucose, serum (mmol/L)	1786	5.025(4.940,5.112)	4.936(4.835,5.039)	4.960(4.874,5.048)	5.132(5.035,5.232)	0.106	0.227	0.127	0.691	0.009	0.016
17	Total DL	log Lactate dehydrogenase LDH (U/L)	1784	126.0(121.8,130.4)	122.3(118.8,125.9)	124.1(120.2,128.1)	126.3(122.8,129.9)	0.117	0.45	0.93	0.52	0.141	0.284
18	Total DL	log Bilirubin, total (umol/L)	1785	11.55(10.70,12.47)	12.70(12.04,13.40)	12.71(12.13,13.31)	12.74(12.25,13.24)	0.008	0.061	0.066	0.995	0.951	0.93
19	Total DL	log Creatinine (umol/L)	1786	74.92(72.29,77.65)	75.19(73.67,76.73)	75.11(73.44,76.82)	69.81(66.89,72.86)	0.842	0.917	0.083	0.954	0.01	0.005
20	Total DL	log Sodium (mmol/L)	1785	139.3(138.7,139.9)	139.1(138.5,139.6)	139.2(138.6,139.7)	138.9(138.4,139.4)	0.253	0.647	0.052	0.624	0.238	0.048
21	Total DL	log Potassium (mmol/L)	1785	4.029(3.988,4.070)	3.981(3.936,4.026)	3.950(3.900,4.000)	3.954(3.913,3.996)	0.066	0.025	0.012	0.314	0.447	0.886
22	Total DL	log Globulin (g/L)	1785	29.30(28.77,29.84)	28.99(28.33,29.66)	28.80(28.24,29.37)	28.25(27.62,28.90)	0.353	0.188	0.007	0.665	0.16	0.026
23	Total NDL	log Segmented neutrophils number	1747	4.354(4.091,4.634)	4.158(3.974,4.350)	3.955(3.830,4.085)	3.655(3.451,3.872)	0.095	0.023	0.002	0.119	0.002	0.021
24	Total NDL	log C-reactive protein(mg/dL)	1754	0.198(0.169,0.233)	0.150(0.127,0.177)	0.131(0.114,0.151)	0.113(0.095,0.135)	0.042	0.003	0.001	0.272	0.051	0.197
25	Total NDL	log Hematocrit (%)	1754	42.75(42.18,43.34)	43.00(42.55,43.45)	43.23(42.73,43.73)	42.28(41.78,42.78)	0.322	0.183	0.142	0.442	0.012	0.004
26	Total NDL	log Hemoglobin (g/dL)	1754	14.52(14.33,14.72)	14.62(14.44,14.81)	14.66(14.47,14.84)	14.28(14.14,14.43)	0.19	0.32	0.025	0.785	0.003	0.001
27	Total NDL	log MCHC (g/dL)	1754	33.96(33.75,34.17)	34.01(33.78,34.23)	33.89(33.66,34.11)	33.77(33.57,33.97)	0.545	0.33	0.025	0.172	0.006	0.079
28	Total NDL	log Mean cell volume (fL)	1754	89.36(88.72,90.00)	90.25(89.56,90.95)	90.44(89.96,90.92)	89.90(89.13,90.68)	0.025	0.022	0.392	0.616	0.614	0.202
29	Total NDL	log Platelet count SI (1000 cells/uL)	1754	269.7(262.4,277.2)	263.9(258.1,269.8)	260.4(251.9,269.0)	246.4(236.5,256.8)	0.218	0.161	0.008	0.575	0.006	0.082
30	Total NDL	log White blood cell count (1000 cells/uL)	1754	7.418(7.003,7.857)	7.111(6.813,7.422)	6.843(6.637,7.055)	6.425(6.170,6.690)	0.093	0.045	0.002	0.185	0.003	0.009
31	Total NDL	log Albumin (g/L)	1754	42.78(42.37,43.19)	43.21(42.91,43.52)	43.33(42.89,43.77)	42.75(42.08,43.44)	0.078	0.102	0.952	0.668	0.199	0.058
32	Total NDL	log Alanine aminotransferase ALT (U/L)	1752	22.29(20.84,23.84)	20.89(19.89,21.94)	23.15(22.31,24.01)	22.51(21.41,23.66)	0.157	0.415	0.857	0.001	0.047	0.31
33	Total NDL	log Aspartate aminotransferase AST (U/L)	1752	23.64(22.79,24.51)	22.69(21.96,23.44)	23.89(22.98,24.83)	24.58(23.84,25.35)	0.061	0.713	0.176	0.025	0.003	0.171
34	Total NDL	log Alkaline phosphotase (U/L)	1754	79.49(75.91,83.24)	68.61(64.10,73.44)	67.21(64.32,70.22)	72.10(67.65,76.84)	0.002	0	0.057	0.612	0.352	0.04
36	Total NDL	log Lactate dehydrogenase LDH (U/L)	1752	128.1(124.4,131.8)	122.7(120.2,125.4)	123.7(119.9,127.6)	123.5(121.0,126.0)	0.001	0.032	0.054	0.628	0.704	0.926
37	Total NDL	log Bilirubin, total (umol/L)	1753	11.72(11.00,12.49)	12.75(12.04,13.49)	12.79(12.17,13.43)	12.57(12.07,13.09)	0.008	0.058	0.15	0.939	0.753	0.535
39	Total NDL	log Creatinine (umol/L)	1754	75.63(73.46,77.86)	75.41(74.02,76.83)	74.03(72.69,75.40)	70.62(67.90,73.44)	0.848	0.278	0.041	0.234	0.013	0.029
40	Total NDL	log Sodium (mmol/L)	1753	139.3(138.6,140.1)	139.0(138.3,139.7)	139.2(138.5,139.9)	138.9(138.2,139.7)	0.027	0.562	0.176	0.235	0.824	0.339
41	Total NDL	log Potassium (mmol/L)	1753	4.022(3.977,4.069)	4.001(3.956,4.045)	3.962(3.914,4.012)	3.929(3.893,3.965)	0.507	0.065	0.016	0.108	0.023	0.279
42	Total NDL	log Osmolality (mmol/Kg)	1753	277.7(276.0,279.3)	276.8(275.1,278.4)	277.0(275.3,278.6)	276.7(275.0,278.4)	0.01	0.136	0.105	0.546	0.928	0.611
43	Total NDL	log Globulin (g/L)	1753	29.34(28.83,29.85)	28.75(28.17,29.34)	28.25(27.55,28.97)	29.17(28.41,29.95)	0.053	0.012	0.74	0.348	0.456	0.027
