# Supplementary material for: Potential effects of polychlorinated biphenyls (PCBs) and selected organochlorine pesticides (OCPs) on immune cells and blood biochemistry measures: a cross-sectional assessment of the NHANES 2003-2004 data
Source: Environ Health. 2014 Dec 16;13:114. doi: 10.1186/1476-069X-13-114 (PMC4290093; doi:10.1186/1476-069X-13-114)
Supplement: Supplementary file 4 — Additional file 4: Multiple comparisons of blood parameters across groups of OCPs (individuals with anemia removed). (XLSX 53 KB) [file 12940_2014_815_MOESM4_ESM.xlsx]

## Sheet: ocpsummary_multiplecomparison_t
Potential effects of polychlorinated biphenyls (PCBs) and selected organochlorine pesticides (OCPs) on immune cells and blood biochemistry measures (NHANES 2003-2004)
Berrin Serdar, William G. LeBlanc, Jill M. Norris, L. Miriam Dickinson
Supplemental File 4
Using SAS SurveyReg to obtain weighted ANOVAs, controlling for Age and Sex
Comparisons of Logged Blood Var levels among quartile levels of OCPs: 1st quartile (GM1) includes Below LODs
Individuals with anemia excluded
Independent variables are: Total OCP and individual OCP variables
P1v2 = p value of pairwise comparison of GM1 vs GM2
Obs	Independent Variable	Dependent Variable	n	GM 1 (95% CI)	GM 2 (95% CI)	GM 3 (95% CI)	GM 4 (95% CI)	P1v2	P1v3	P1v4	P2v3	P2v4	P3v4
1	Total_OCP	log Lymphocyte number	1840	1.831(1.745,1.922)	2.096(2.019,2.176)	2.139(2.037,2.246)	2.179(2.099,2.262)	0	0.001	0	0.501	0.21	0.622
2	Total_OCP	log C-reactive protein(mg/dL)	1846	0.124(0.098,0.155)	0.169(0.142,0.202)	0.154(0.129,0.183)	0.181(0.150,0.220)	0.043	0.132	0.016	0.302	0.61	0.19
3	Total_OCP	log Hemoglobin (g/dL)	1847	14.45(14.25,14.65)	14.53(14.35,14.71)	14.59(14.45,14.74)	14.50(14.24,14.76)	0.548	0.122	0.781	0.335	0.815	0.322
4	Total_OCP	log Lymphocyte percent (%)	1840	27.49(26.56,28.46)	29.19(28.33,30.08)	29.83(29.01,30.68)	31.22(30.53,31.93)	0.023	0.002	0	0.204	0.006	0.039
5	Total_OCP	log MCHC (g/dL)	1847	33.90(33.64,34.16)	33.82(33.58,34.06)	33.89(33.65,34.13)	33.71(33.46,33.97)	0.238	0.863	0.024	0.234	0.152	0.007
6	Total_OCP	log Mean cell hemoglobin (pg)	1847	30.40(30.03,30.79)	30.32(30.04,30.61)	30.55(30.31,30.79)	29.93(29.60,30.25)	0.72	0.519	0.126	0.271	0.123	0
7	Total_OCP	log Mean cell volume (fL)	1847	89.71(88.86,90.57)	89.65(88.98,90.33)	90.14(89.57,90.72)	88.76(87.96,89.57)	0.918	0.444	0.223	0.349	0.16	0.001
8	Total_OCP	log Segmented neutrophils percent (%)	1840	59.03(57.85,60.22)	57.37(56.14,58.62)	57.11(56.18,58.06)	55.54(54.20,56.92)	0.06	0.029	0.003	0.684	0.124	0.125
9	Total_OCP	log White blood cell count (1000 cells/uL)	1847	6.650(6.316,7.002)	7.185(6.989,7.388)	7.179(6.919,7.449)	6.963(6.735,7.199)	0.007	0.05	0.204	0.969	0.206	0.252
10	Total_OCP	log Alanine aminotransferase ALT (U/L)	1847	19.95(18.84,21.13)	22.03(21.26,22.84)	22.92(21.65,24.27)	23.46(22.02,24.99)	0.006	0.004	0.002	0.311	0.105	0.575
11	Total_OCP	log Aspartate aminotransferase AST (U/L)	1847	22.66(21.19,24.24)	22.87(22.47,23.28)	23.80(22.91,24.73)	25.42(24.05,26.86)	0.8	0.185	0.043	0.121	0.004	0.098
12	Total_OCP	log Alkaline phosphotase (U/L)	1847	83.45(75.59,92.12)	68.48(65.82,71.26)	68.41(64.98,72.02)	77.03(72.26,82.12)	0.001	0.007	0.303	0.966	0.015	0.006
13	Total_OCP	log Total calcium (mmol/L)	1847	2.409(2.384,2.435)	2.385(2.360,2.411)	2.387(2.363,2.412)	2.411(2.380,2.441)	0.002	0.023	0.912	0.776	0.034	0.003
14	Total_OCP	log Cholesterol (mmol/L)	1847	4.643(4.479,4.813)	5.047(4.927,5.169)	5.111(4.961,5.266)	4.856(4.693,5.024)	0.002	0.001	0.157	0.597	0.107	0.021
15	Total_OCP	log Gamma glutamyl transferase (U/L)	1847	16.09(14.82,17.45)	19.67(18.58,20.84)	20.59(18.90,22.44)	21.26(18.71,24.17)	0.001	0.002	0.001	0.447	0.323	0.569
16	Total_OCP	log Iron, refigerated (umol/L)	1847	14.29(13.09,15.59)	13.28(12.66,13.93)	14.88(14.07,15.73)	15.17(14.03,16.41)	0.198	0.49	0.466	0.018	0.011	0.645
17	Total_OCP	log Triglycerides (mmol/L)	1847	0.919(0.842,1.004)	1.142(1.069,1.221)	1.273(1.202,1.349)	1.271(1.164,1.387)	0	0	0	0.038	0.072	0.969
18	Total_OCP	log Sodium (mmol/L)	1847	139.1(138.4,139.8)	138.9(138.2,139.6)	138.9(138.2,139.6)	139.3(138.6,140.0)	0.309	0.319	0.41	0.901	0.107	0.062
19	Total_OCP	log Osmolality (mmol/Kg)	1847	277.1(275.7,278.6)	276.5(275.2,277.9)	276.6(275.2,278.0)	277.6(276.2,279.1)	0.107	0.111	0.471	0.733	0.034	0.036
20	Total_OCP	log Globulin (g/L)	1845	27.85(27.16,28.57)	28.73(28.23,29.23)	28.96(28.60,29.33)	29.69(28.97,30.44)	0.003	0.005	0.006	0.419	0.053	0.057
21	Mirex	log Lymphocyte number	1806	2.072(2.009,2.136)	2.242(2.155,2.332)	2.045(1.876,2.230)	2.011(1.912,2.114)	0.008	0.791	0.361	0.068	0.007	0.738
22	Mirex	log Segmented neutrophils number	1806	4.112(3.996,4.232)	4.145(3.934,4.367)	3.788(3.444,4.166)	3.828(3.639,4.027)	0.8	0.131	0.022	0.09	0.055	0.861
23	Mirex	log C-reactive protein(mg/dL)	1812	0.159(0.137,0.184)	0.168(0.138,0.203)	0.124(0.095,0.163)	0.184(0.152,0.223)	0.574	0.107	0.266	0.032	0.472	0.003
24	Mirex	log MCHC (g/dL)	1813	33.86(33.66,34.06)	33.88(33.67,34.09)	33.95(33.71,34.19)	33.63(33.40,33.85)	0.786	0.234	0.001	0.46	0.006	0.001
25	Mirex	log Mean cell hemoglobin (pg)	1813	30.35(30.12,30.58)	30.31(30.08,30.54)	30.85(30.51,31.19)	30.09(29.86,30.31)	0.809	0.018	0.059	0.036	0.246	0
26	Mirex	log Mean cell volume (fL)	1813	89.64(89.02,90.27)	89.47(88.77,90.17)	90.86(90.01,91.71)	89.43(88.73,90.13)	0.668	0.009	0.542	0.012	0.922	0.001
27	Mirex	log Monocyte percent (%)	1806	7.354(7.198,7.512)	7.493(7.208,7.789)	7.568(7.219,7.933)	7.814(7.418,8.231)	0.447	0.272	0.038	0.743	0.169	0.454
28	Mirex	log Platelet count SI (1000 cells/uL)	1813	262.0(258.4,265.8)	276.6(262.8,291.1)	253.6(245.2,262.3)	264.1(257.1,271.3)	0.071	0.117	0.659	0.01	0.107	0.109
29	Mirex	log White blood cell count (1000 cells/uL)	1813	7.125(6.957,7.296)	7.325(7.061,7.599)	6.820(6.372,7.299)	6.763(6.522,7.013)	0.22	0.275	0.022	0.066	0.009	0.824
30	Mirex	log Albumin (g/L)	1813	43.00(42.67,43.34)	42.80(42.44,43.15)	42.97(42.10,43.85)	42.28(41.81,42.76)	0.386	0.946	0.021	0.621	0.016	0.091
31	Mirex	log Aspartate aminotransferase AST (U/L)	1813	23.24(22.77,23.73)	23.82(22.09,25.69)	24.07(22.73,25.50)	24.92(23.57,26.35)	0.587	0.337	0.015	0.794	0.348	0.427
32	Mirex	log Cholesterol (mmol/L)	1813	4.819(4.731,4.908)	5.499(5.250,5.761)	5.119(4.915,5.333)	5.060(4.801,5.333)	0	0.029	0.139	0.013	0.028	0.65
33	Mirex	log Gamma glutamyl transferase (U/L)	1813	18.86(18.17,19.58)	21.90(19.94,24.07)	21.61(18.55,25.18)	19.52(16.25,23.44)	0.011	0.087	0.709	0.877	0.249	0.353
34	Mirex	log Iron, refigerated (umol/L)	1813	13.90(13.38,14.45)	15.50(14.52,16.54)	15.20(14.31,16.14)	14.63(13.13,16.31)	0.014	0.02	0.472	0.547	0.295	0.482
35	Mirex	log Triglycerides (mmol/L)	1813	1.105(1.039,1.176)	1.571(1.453,1.699)	1.164(1.053,1.287)	1.082(0.985,1.188)	0	0.44	0.73	0	0	0.325
36	Mirex	log Uric acid (umol/L)	1813	305.1(299.5,310.9)	311.8(302.7,321.1)	288.5(272.3,305.7)	288.7(276.6,301.4)	0.247	0.138	0.03	0.022	0.002	0.987
37	Mirex	log Osmolality (mmol/Kg)	1813	277.1(276.2,278.1)	276.3(275.2,277.4)	276.6(275.2,278.0)	276.3(275.2,277.5)	0.028	0.332	0.083	0.708	0.949	0.668
38	oxychlordane	log Lymphocyte number	1833	1.932(1.845,2.023)	2.085(2.026,2.146)	2.104(2.002,2.210)	2.205(2.096,2.320)	0.003	0.005	0.006	0.707	0.116	0.279
39	oxychlordane	log Segmented neutrophils number	1833	3.832(3.658,4.014)	4.283(4.120,4.452)	3.994(3.829,4.166)	4.067(3.819,4.331)	0.001	0.303	0.228	0.022	0.248	0.6
40	oxychlordane	log Hemoglobin (g/dL)	1840	14.50(14.34,14.66)	14.45(14.27,14.63)	14.62(14.41,14.82)	14.51(14.32,14.70)	0.615	0.164	0.918	0.046	0.685	0.312
41	oxychlordane	log Mean cell volume (fL)	1840	89.21(88.57,89.84)	89.86(89.19,90.53)	89.91(89.34,90.48)	89.46(88.44,90.50)	0.074	0.096	0.709	0.923	0.611	0.417
42	oxychlordane	log White blood cell count (1000 cells/uL)	1840	6.666(6.422,6.920)	7.329(7.145,7.517)	7.019(6.783,7.264)	7.257(6.934,7.596)	0	0.084	0.025	0.043	0.725	0.252
43	oxychlordane	log Alanine aminotransferase ALT (U/L)	1840	20.17(19.18,21.21)	21.67(20.63,22.77)	23.79(22.69,24.95)	22.55(21.33,23.85)	0.013	0.001	0.01	0.019	0.299	0.104
44	oxychlordane	log Alkaline phosphotase (U/L)	1840	76.53(70.75,82.78)	64.96(61.72,68.36)	69.65(66.43,73.03)	82.75(78.01,87.79)	0.001	0.054	0.194	0.101	0	0
45	oxychlordane	log Blood urea nitrogen (mmol/L)	1840	3.964(3.763,4.176)	3.825(3.616,4.045)	3.783(3.675,3.895)	4.035(3.802,4.282)	0.213	0.1	0.714	0.733	0.265	0.047
46	oxychlordane	log Total calcium (mmol/L)	1840	2.394(2.370,2.418)	2.386(2.361,2.411)	2.389(2.362,2.416)	2.414(2.387,2.441)	0.187	0.47	0.043	0.696	0.019	0.023
47	oxychlordane	log Cholesterol (mmol/L)	1840	4.588(4.455,4.725)	5.177(5.045,5.312)	5.107(5.025,5.191)	4.872(4.738,5.009)	0	0	0.019	0.381	0.009	0.005
48	oxychlordane	log Gamma glutamyl transferase (U/L)	1840	16.26(14.97,17.67)	19.21(17.72,20.83)	21.64(19.62,23.86)	20.55(18.50,22.84)	0.008	0.001	0.002	0.133	0.37	0.365
49	oxychlordane	log Glucose, serum (mmol/L)	1840	5.047(4.933,5.164)	4.982(4.925,5.040)	4.969(4.880,5.059)	5.182(5.068,5.299)	0.292	0.357	0.075	0.827	0.02	0.004
50	oxychlordane	log Phosphorus (mmol/L)	1840	1.235(1.215,1.256)	1.237(1.212,1.262)	1.233(1.214,1.253)	1.297(1.267,1.328)	0.907	0.905	0.007	0.845	0.011	0.004
51	oxychlordane	log Triglycerides (mmol/L)	1840	0.929(0.855,1.010)	1.186(1.103,1.275)	1.251(1.178,1.329)	1.289(1.162,1.429)	0	0	0	0.329	0.272	0.552
52	oxychlordane	log Uric acid (umol/L)	1840	291.8(280.8,303.3)	301.1(292.4,310.0)	301.7(293.7,309.9)	318.1(307.3,329.4)	0.15	0.267	0.01	0.923	0.063	0.031
53	p-p'-DDE	log Lymphocyte number	1813	1.975(1.912,2.041)	2.061(1.961,2.165)	2.133(2.005,2.270)	2.184(2.089,2.284)	0.165	0.053	0.008	0.452	0.147	0.543
54	p-p'-DDE	log Basophils percent (%)	1813	0.533(0.442,0.643)	0.507(0.419,0.615)	0.439(0.366,0.528)	0.502(0.409,0.616)	0.672	0.108	0.681	0.246	0.934	0.025
55	p-p'-DDE	log Lymphocyte percent (%)	1813	27.94(27.12,28.80)	29.38(28.54,30.25)	30.14(28.95,31.38)	30.93(29.96,31.93)	0.037	0.002	0.001	0.385	0.031	0.441
56	p-p'-DDE	log Mean cell hemoglobin (pg)	1820	30.24(29.97,30.51)	30.73(30.54,30.91)	30.34(29.99,30.69)	29.99(29.62,30.37)	0.009	0.69	0.324	0.037	0.002	0.129
57	p-p'-DDE	log Mean cell volume (fL)	1820	89.29(88.42,90.16)	90.66(89.80,91.54)	89.62(88.57,90.68)	88.93(87.82,90.05)	0.003	0.548	0.533	0.013	0.002	0.196
58	p-p'-DDE	log Segmented neutrophils percent (%)	1813	58.53(57.39,59.70)	57.11(56.25,57.98)	56.82(55.42,58.26)	56.06(55.03,57.11)	0.111	0.043	0.015	0.743	0.117	0.477
59	p-p'-DDE	log Alkaline phosphotase (U/L)	1820	78.14(73.85,82.69)	67.92(65.40,70.55)	67.81(64.36,71.44)	77.34(73.37,81.52)	0	0.004	0.785	0.956	0.001	0.001
60	p-p'-DDE	log Cholesterol (mmol/L)	1820	5.164(5.038,5.292)	5.024(4.900,5.151)	4.892(4.757,5.032)	4.714(4.562,4.871)	0.167	0.015	0.001	0.189	0.006	0.125
61	p-p'-DDE	log Gamma glutamyl transferase (U/L)	1820	18.86(17.99,19.77)	20.83(19.09,22.74)	19.45(17.53,21.58)	19.13(17.52,20.88)	0.026	0.595	0.802	0.193	0.254	0.811
62	p-p'-DDE	log Glucose, serum (mmol/L)	1820	5.011(4.949,5.074)	4.961(4.911,5.011)	5.066(4.938,5.197)	5.131(5.042,5.222)	0.152	0.442	0.046	0.159	0.005	0.376
63	p-p'-DDE	log Iron, refigerated (umol/L)	1820	13.34(12.51,14.22)	15.20(14.60,15.82)	14.12(13.40,14.88)	14.46(13.46,15.52)	0.007	0.227	0.216	0.028	0.199	0.614
64	p-p'-DDE	log Phosphorus (mmol/L)	1820	1.243(1.217,1.270)	1.235(1.212,1.258)	1.240(1.225,1.255)	1.275(1.253,1.298)	0.581	0.823	0.141	0.735	0.045	0.015
65	p-p'-DDE	log Bilirubin, total (umol/L)	1820	11.95(11.40,12.51)	12.47(11.99,12.98)	12.82(12.33,13.32)	12.90(12.32,13.52)	0.156	0.01	0.017	0.333	0.209	0.793
66	p-p'-DDE	log Total protein (g/L)	1818	71.20(70.14,72.29)	71.71(70.54,72.90)	72.26(71.17,73.36)	73.10(72.00,74.22)	0.193	0.002	0.001	0.237	0.006	0.081
67	p-p'-DDE	log Globulin (g/L)	1818	28.30(27.69,28.93)	28.45(27.96,28.94)	28.99(28.38,29.61)	30.06(29.41,30.72)	0.596	0.107	0.003	0.251	0.001	0.034
68	p-p'-DDT	log Lymphocyte number	1820	1.974(1.891,2.060)	2.168(2.060,2.281)	2.080(2.008,2.154)	2.127(2.029,2.231)	0	0.107	0.059	0.204	0.657	0.506
69	p-p'-DDT	log Monocyte number	1820	0.542(0.519,0.566)	0.535(0.512,0.559)	0.508(0.486,0.531)	0.513(0.492,0.535)	0.598	0.031	0.115	0.037	0.262	0.789
70	p-p'-DDT	log Segmented neutrophils number	1820	4.188(4.028,4.355)	4.066(3.898,4.241)	4.025(3.853,4.204)	3.799(3.664,3.939)	0.332	0.204	0.003	0.705	0.065	0.112
71	p-p'-DDT	log Eosinophils percent (%)	1820	2.211(2.060,2.373)	2.381(2.274,2.493)	2.166(2.011,2.332)	2.319(2.124,2.531)	0.029	0.703	0.454	0.012	0.619	0.321
72	p-p'-DDT	log Hematocrit (%)	1827	43.23(42.62,43.85)	42.92(42.52,43.33)	43.10(42.80,43.40)	42.47(41.78,43.17)	0.094	0.67	0.077	0.439	0.198	0.046
73	p-p'-DDT	log Hemoglobin (g/dL)	1827	14.66(14.45,14.86)	14.57(14.41,14.72)	14.56(14.45,14.68)	14.32(14.07,14.57)	0.131	0.392	0.021	0.982	0.036	0.019
74	p-p'-DDT	log Lymphocyte percent (%)	1820	27.61(26.97,28.27)	30.12(28.92,31.36)	29.79(29.03,30.57)	31.17(30.18,32.19)	0.004	0.001	0	0.639	0.289	0.079
75	p-p'-DDT	log MCHC (g/dL)	1827	33.90(33.69,34.10)	33.93(33.73,34.12)	33.79(33.59,33.99)	33.71(33.49,33.93)	0.509	0.012	0.003	0.002	0	0.078
76	p-p'-DDT	log Mean cell hemoglobin (pg)	1827	30.59(30.39,30.79)	30.62(30.45,30.79)	30.18(29.99,30.37)	29.81(29.56,30.06)	0.827	0.002	0	0.001	0	0.003
77	p-p'-DDT	log Mean cell volume (fL)	1827	90.23(89.41,91.06)	90.24(89.39,91.09)	89.30(88.50,90.12)	88.45(87.52,89.39)	0.995	0.007	0	0.004	0	0.014
78	p-p'-DDT	log Segmented neutrophils percent (%)	1820	58.63(57.51,59.77)	56.44(55.20,57.72)	57.57(56.60,58.56)	55.68(54.51,56.87)	0.019	0.185	0.003	0.135	0.509	0.046
79	p-p'-DDT	log Red blood cell count (million cells/uL)	1827	4.790(4.706,4.876)	4.757(4.686,4.829)	4.825(4.757,4.894)	4.801(4.703,4.902)	0.204	0.321	0.82	0.02	0.312	0.526
80	p-p'-DDT	log Albumin (g/L)	1827	43.15(42.78,43.53)	43.07(42.70,43.44)	42.73(42.22,43.24)	42.45(41.98,42.92)	0.697	0.147	0.016	0.234	0.027	0.169
81	p-p'-DDT	log Alanine aminotransferase ALT (U/L)	1827	20.64(19.70,21.63)	23.37(22.09,24.72)	22.70(21.49,23.98)	22.52(21.36,23.74)	0.008	0.027	0.047	0.426	0.282	0.832
82	p-p'-DDT	log Aspartate aminotransferase AST (U/L)	1827	22.71(22.13,23.31)	24.21(23.12,25.36)	23.69(22.74,24.69)	23.93(23.31,24.57)	0.049	0.143	0.01	0.466	0.695	0.699
83	p-p'-DDT	log Alkaline phosphotase (U/L)	1827	76.09(71.14,81.39)	68.44(65.01,72.06)	70.90(66.49,75.60)	73.42(69.14,77.96)	0.049	0.276	0.539	0.242	0.024	0.225
84	p-p'-DDT	log Cholesterol (mmol/L)	1827	4.712(4.599,4.828)	5.384(5.281,5.489)	4.947(4.873,5.023)	4.777(4.650,4.908)	0	0.003	0.572	0	0	0.06
85	p-p'-DDT	log Gamma glutamyl transferase (U/L)	1827	17.89(16.79,19.07)	21.02(19.31,22.87)	19.76(18.15,21.51)	19.78(18.06,21.66)	0.01	0.039	0.141	0.277	0.306	0.988
86	p-p'-DDT	log Glucose, serum (mmol/L)	1827	4.938(4.866,5.011)	4.913(4.846,4.981)	5.135(5.041,5.232)	5.207(5.054,5.365)	0.648	0.008	0.009	0.005	0.003	0.397
87	p-p'-DDT	log Triglycerides (mmol/L)	1827	0.959(0.887,1.036)	1.407(1.324,1.495)	1.182(1.107,1.264)	1.164(1.069,1.269)	0	0.001	0.006	0.011	0.002	0.764
88	p-p'-DDT	log Uric acid (umol/L)	1827	294.0(288.6,299.5)	300.6(291.5,310.0)	309.8(302.4,317.4)	309.8(300.5,319.5)	0.292	0.005	0.012	0.117	0.197	0.997
89	p-p'-DDT	log Chloride (mmol/L)	1827	103.6(103.1,104.2)	103.5(103.2,103.9)	103.8(103.4,104.2)	104.1(103.8,104.5)	0.723	0.568	0.065	0.255	0.003	0.081
90	p-p'-DDT	log Osmolality (mmol/Kg)	1827	276.9(275.8,277.9)	276.3(275.4,277.2)	277.0(276.2,277.9)	277.4(276.4,278.4)	0.285	0.594	0.209	0.042	0.005	0.267
91	p-p'-DDT	log Globulin (g/L)	1825	28.27(27.64,28.92)	28.64(28.32,28.97)	29.10(28.46,29.75)	29.63(28.99,30.29)	0.348	0.072	0.016	0.213	0.01	0.091
92	transnonachlor	log Basophils number	1812	0.000(0.000,0.001)	0.001(0.000,0.002)	0.001(0.001,0.002)	0.001(0.000,0.001)	0.076	0.023	0.343	0.519	0.586	0.178
93	transnonachlor	log Lymphocyte number	1812	1.931(1.838,2.029)	1.970(1.899,2.044)	2.125(2.021,2.235)	2.194(2.129,2.261)	0.503	0.019	0.001	0.029	0.002	0.266
94	transnonachlor	log Monocyte number	1812	0.526(0.507,0.545)	0.498(0.483,0.514)	0.529(0.505,0.554)	0.552(0.527,0.579)	0.025	0.872	0.16	0.074	0.003	0.101
95	transnonachlor	log Segmented neutrophils number	1812	3.673(3.473,3.884)	4.063(3.906,4.226)	4.111(3.926,4.305)	4.069(3.907,4.238)	0.013	0.021	0.013	0.72	0.965	0.739
96	transnonachlor	log Lymphocyte percent (%)	1812	29.62(28.56,30.72)	28.31(27.48,29.17)	29.66(28.59,30.77)	30.31(29.53,31.11)	0.084	0.968	0.365	0.011	0.014	0.415
97	transnonachlor	log Monocyte percent (%)	1812	8.067(7.791,8.353)	7.174(7.037,7.314)	7.370(7.175,7.569)	7.648(7.316,7.995)	0	0.002	0.044	0.142	0.041	0.184
98	transnonachlor	log White blood cell count (1000 cells/uL)	1819	6.516(6.249,6.793)	6.968(6.769,7.173)	7.170(6.903,7.449)	7.228(7.023,7.439)	0.019	0.009	0.002	0.322	0.134	0.686
99	transnonachlor	log Alanine aminotransferase ALT (U/L)	1819	19.38(18.03,20.83)	21.24(20.32,22.20)	22.97(22.10,23.86)	23.43(21.86,25.11)	0.056	0.002	0.008	0.02	0.01	0.607
100	transnonachlor	log Alkaline phosphotase (U/L)	1819	85.19(77.12,94.10)	70.17(66.45,74.09)	67.61(64.99,70.35)	77.19(73.20,81.38)	0	0.001	0.183	0.3	0.045	0.002
101	transnonachlor	log Blood urea nitrogen (mmol/L)	1819	4.060(3.838,4.294)	3.883(3.668,4.111)	3.781(3.678,3.886)	3.971(3.797,4.153)	0.217	0.015	0.442	0.433	0.571	0.043
102	transnonachlor	log Cholesterol (mmol/L)	1819	4.573(4.339,4.820)	5.106(4.980,5.236)	5.066(5.001,5.132)	4.841(4.693,4.993)	0.004	0.001	0.122	0.614	0.041	0.004
103	transnonachlor	log Gamma glutamyl transferase (U/L)	1819	15.36(14.03,16.82)	19.07(17.84,20.39)	20.13(18.87,21.48)	21.23(18.73,24.08)	0	0	0.002	0.287	0.157	0.443
104	transnonachlor	log Glucose, serum (mmol/L)	1819	5.103(5.014,5.194)	4.959(4.886,5.032)	5.001(4.941,5.061)	5.120(5.001,5.241)	0.003	0.099	0.805	0.443	0.033	0.081
105	transnonachlor	log Phosphorus (mmol/L)	1819	1.254(1.230,1.277)	1.234(1.209,1.259)	1.235(1.218,1.253)	1.273(1.251,1.296)	0.319	0.274	0.353	0.91	0.047	0.003
106	transnonachlor	log Triglycerides (mmol/L)	1819	0.878(0.794,0.971)	1.145(1.053,1.245)	1.239(1.178,1.303)	1.203(1.105,1.310)	0.001	0	0	0.085	0.467	0.566
