# Supplementary material for: Potential effects of polychlorinated biphenyls (PCBs) and selected organochlorine pesticides (OCPs) on immune cells and blood biochemistry measures: a cross-sectional assessment of the NHANES 2003-2004 data
Source: Environ Health. 2014 Dec 16;13:114. doi: 10.1186/1476-069X-13-114 (PMC4290093; doi:10.1186/1476-069X-13-114)
Supplement: Supplementary file 5 — Additional file 5: Multiple comparisons of blood parameters across groups of DL and NDL PCBs (individuals with cancer removed). (XLSX 52 KB) [file 12940_2014_815_MOESM5_ESM.xlsx]

## Sheet: DL NO CANCER
Potential effects of polychlorinated biphenyls (PCBs) and selected organochlorine pesticides (OCPs) on immune cells and blood biochemistry measures (NHANES 2003-2004)
Berrin Serdar, William G. LeBlanc, Jill M. Norris, L. Miriam Dickinson
Supplemental File 5
Using SAS SurveyReg to obtain weighted ANOVAs, controlling for Age and Sex
Comparisons of Logged Blood Var levels among quartile levels of Total DL: 1st quartile (GM1) includes Below LODs
Individuals with cancer excluded
Independent variables are: Total DL PCBs
P1v2 = p value of pairwise comparison of GM1 vs GM2
Obs	Independent Variable	Dependent Variable	n	GM 1 (95% CI)	GM 2 (95% CI)	GM 3 (95% CI)	GM 4 (95% CI)	P1v2	P1v3	P1v4	P2v3	P2v4	P3v4
1	Total DL	log Lymphocyte number	1754	2.09 (1.97, 2.21)	2.08 (2.01, 2.16)	1.97 (1.87, 2.07)	1.93 (1.85, 2.01)	0.901	0.134	0.061	0.077	0.021	0.554
2	Total DL	log Segmented neutrophils number	1754	4.4 (4.12, 4.7)	4.04 (3.88, 4.2)	4.04 (3.92, 4.17)	3.68 (3.45, 3.91)	0.022	0.053	0.003	0.963	0.009	0.028
3	Total DL	log C-reactive protein(mg/dL)	1763	0.177 (0.147, 0.213)	0.153 (0.126, 0.187)	0.131 (0.116, 0.149)	0.126 (0.111, 0.143)	0.359	0.017	0.006	0.302	0.103	0.699
4	Total DL	log Hematocrit (%)	1763	42.9 (42.3, 43.5)	43 (42.4, 43.6)	43 (42.7, 43.3)	41.8 (41.2, 42.4)	0.723	0.561	0.004	0.905	0.01	0
5	Total DL	log Hemoglobin (g/dL)	1763	14.5 (14.3, 14.8)	14.6 (14.4, 14.8)	14.6 (14.5, 14.7)	14.1 (13.9, 14.3)	0.56	0.637	0.005	0.908	0.006	0
6	Total DL	log Lymphocyte percent (%)	1754	28 (27.2, 28.9)	29.6 (29, 30.3)	28.5 (27.4, 29.5)	29.8 (28.5, 31.2)	0.004	0.608	0.078	0.094	0.805	0.185
7	Total DL	log Mean cell hemoglobin (pg)	1763	30.4 (30, 30.8)	30.6 (30.3, 31)	30.5 (30.3, 30.7)	30.2 (29.8, 30.6)	0.043	0.477	0.728	0.61	0.226	0.172
8	Total DL	log Mean cell volume (fL)	1763	89.6 (88.7, 90.5)	90.2 (89.4, 91)	90.1 (89.6, 90.5)	89.4 (88.5, 90.4)	0.031	0.392	0.88	0.786	0.345	0.178
9	Total DL	log Segmented neutrophils percent (%)	1754	59.2 (58.3, 60.1)	57.5 (56.8, 58.1)	58.4 (57.3, 59.6)	56.7 (55.5, 58)	0.002	0.373	0.023	0.188	0.3	0.091
10	Total DL	log Platelet count SI (1000 cells/uL)	1763	276 (269, 283)	259 (250, 268)	263 (256, 271)	250 (241, 260)	0.014	0.068	0.001	0.511	0.31	0.019
11	Total DL	log Red blood cell count (million cells/uL)	1763	4.79 (4.72, 4.85)	4.76 (4.71, 4.82)	4.78 (4.74, 4.81)	4.67 (4.61, 4.73)	0.545	0.756	0.015	0.686	0.025	0
12	Total DL	log White blood cell count (1000 cells/uL)	1763	7.44 (7.01, 7.89)	7.03 (6.79, 7.26)	6.92 (6.72, 7.13)	6.47 (6.18, 6.77)	0.08	0.048	0.004	0.586	0.004	0.03
13	Total DL	log Albumin (g/L)	1763	42.2 (41.8, 42.6)	42.9 (42.4, 43.4)	43.5 (42.9, 44)	43.2 (42.6, 43.8)	0.034	0.007	0.017	0.144	0.389	0.354
14	Total DL	log Alanine aminotransferase ALT (U/L)	1761	21.3 (20.2, 22.6)	21.3 (20.3, 22.3)	23.2 (22.2, 24.4)	22.2 (20.8, 23.8)	0.932	0.038	0.409	0.012	0.39	0.378
15	Total DL	log Alkaline phosphotase (U/L)	1763	79.6 (74.4, 85.1)	69.3 (65.4, 73.3)	66.6 (64.2, 69.1)	75.2 (71, 79.6)	0.003	0	0.273	0.257	0.082	0.001
16	Total DL	log Blood urea nitrogen (mmol/L)	1763	3.64 (3.43, 3.86)	3.73 (3.52, 3.94)	3.82 (3.64, 3.99)	4.12 (3.91, 4.33)	0.484	0.208	0.011	0.533	0.037	0.009
17	Total DL	log Cholesterol (mmol/L)	1763	4.96 (4.78, 5.14)	5 (4.93, 5.07)	5.05 (4.94, 5.17)	4.69 (4.6, 4.77)	0.689	0.432	0.022	0.499	0	0.001
18	Total DL	log Glucose, serum (mmol/L)	1763	5 (4.92, 5.07)	4.94 (4.81, 5.07)	4.98 (4.9, 5.06)	5.16 (5.06, 5.26)	0.411	0.707	0.013	0.654	0.011	0.024
19	Total DL	log Lactate dehydrogenase LDH (U/L)	1761	125 (121, 130)	122 (119, 125)	123 (119, 127)	127 (123, 131)	0.142	0.397	0.592	0.646	0.073	0.055
20	Total DL	log Phosphorus (mmol/L)	1762	1.27 (1.25, 1.29)	1.24 (1.22, 1.25)	1.25 (1.23, 1.27)	1.27 (1.24, 1.29)	0.024	0.123	0.944	0.282	0.071	0.205
21	Total DL	log Bilirubin, total (umol/L)	1762	11.4 (10.6, 12.3)	12.6 (12, 13.2)	12.6 (12, 13.3)	13 (12.3, 13.7)	0.014	0.034	0.032	0.859	0.407	0.454
22	Total DL	log Creatinine (umol/L)	1763	74.3 (71.4, 77.3)	74.8 (73.4, 76.1)	74.4 (72.8, 76)	69 (65.6, 72.5)	0.758	0.955	0.11	0.778	0.011	0.009
23	Total DL	log Potassium (mmol/L)	1762	4.03 (3.98, 4.07)	3.97 (3.93, 4.02)	3.95 (3.9, 3.99)	3.95 (3.9, 3.99)	0.045	0.017	0.016	0.263	0.453	0.999
24	Total DL	log Globulin (g/L)	1762	29.4 (28.9, 29.8)	29 (28.4, 29.7)	28.7 (28.2, 29.3)	28.6 (27.9, 29.2)	0.34	0.081	0.027	0.443	0.355	0.631

## Sheet: NDL NO CANCER
Potential effects of polychlorinated biphenyls (PCBs) and selected organochlorine pesticides (OCPs) on immune cells and blood biochemistry measures (NHANES 2003-2004)
Berrin Serdar, William G. LeBlanc, Jill M. Norris, L. Miriam Dickinson
Supplemental File 5
Using SAS SurveyReg to obtain weighted ANOVAs, controlling for Age and Sex
Comparisons of Logged Blood Var levels among quartile levels of Total NDL: 1st quartile (GM1) includes Below LODs
Individuals with cancer excluded
Independent variables are: Total NDL PCBs
P1v2 = p value of pairwise comparison of GM1 vs GM2
Obs	Independent Variable	Dependent Variable	n	GM 1 (95% CI)	GM 2 (95% CI)	GM 3 (95% CI)	GM 4 (95% CI)	P1v2	P1v3	P1v4	P2v3	P2v4	P3v4
1	Total NDL	log Monocyte number	1720	0.534 (0.51, 0.559)	0.514 (0.49, 0.539)	0.505 (0.483, 0.528)	0.493 (0.462, 0.525)	0.198	0.086	0.048	0.6	0.4	0.518
2	Total NDL	log Segmented neutrophils number	1720	4.33 (4.05, 4.61)	4.13 (3.92, 4.34)	3.98 (3.84, 4.12)	3.69 (3.46, 3.93)	0.185	0.058	0.007	0.343	0.016	0.047
3	Total NDL	log C-reactive protein(mg/dL)	1729	0.2 (0.168, 0.238)	0.148 (0.123, 0.177)	0.13 (0.112, 0.15)	0.112 (0.09, 0.139)	0.053	0.002	0.004	0.343	0.095	0.235
4	Total NDL	log Hematocrit (%)	1729	42.6 (42.1, 43)	42.9 (42.5, 43.3)	43 (42.5, 43.6)	42.3 (41.7, 42.8)	0.21	0.108	0.263	0.595	0.025	0.005
5	Total NDL	log Hemoglobin (g/dL)	1729	14.5 (14.3, 14.6)	14.6 (14.4, 14.8)	14.6 (14.4, 14.8)	14.3 (14.1, 14.5)	0.106	0.176	0.054	0.991	0.006	0.001
6	Total NDL	log MCHC (g/dL)	1729	33.9 (33.7, 34.2)	34 (33.8, 34.2)	33.9 (33.7, 34.1)	33.8 (33.6, 34)	0.445	0.382	0.06	0.169	0.012	0.077
7	Total NDL	log Mean cell hemoglobin (pg)	1729	30.2 (30, 30.5)	30.7 (30.3, 31)	30.6 (30.3, 30.9)	30.3 (30, 30.6)	0.033	0.029	0.773	0.772	0.231	0.106
8	Total NDL	log Mean cell volume (fL)	1729	89.1 (88.5, 89.7)	90.2 (89.5, 90.9)	90.3 (89.8, 90.8)	89.7 (88.8, 90.6)	0.011	0.004	0.343	0.786	0.516	0.196
9	Total NDL	log Platelet count SI (1000 cells/uL)	1729	271 (264, 278)	266 (261, 271)	261 (254, 268)	246 (235, 258)	0.302	0.066	0.009	0.353	0.004	0.092
10	Total NDL	log White blood cell count (1000 cells/uL)	1729	7.38 (6.97, 7.82)	7.08 (6.79, 7.39)	6.86 (6.65, 7.07)	6.47 (6.22, 6.73)	0.124	0.057	0.003	0.308	0.005	0.018
11	Total NDL	log Alanine aminotransferase ALT (U/L)	1727	22.2 (20.8, 23.7)	21.1 (20.3, 22)	22.9 (22.1, 23.7)	21.9 (20.9, 23.1)	0.187	0.459	0.798	0.003	0.205	0.153
12	Total NDL	log Aspartate aminotransferase AST (U/L)	1727	23.4 (22.7, 24.1)	22.8 (22.1, 23.5)	23.8 (23, 24.6)	24.2 (23.4, 25)	0.063	0.445	0.151	0.035	0.015	0.332
13	Total NDL	log Alkaline phosphotase (U/L)	1729	79.8 (75.5, 84.4)	68.9 (64.8, 73.2)	67.4 (63.9, 71.2)	72.2 (67.3, 77.4)	0.002	0	0.088	0.607	0.382	0.083
14	Total NDL	log Iron, refigerated (umol/L)	1727	13.9 (13.1, 14.8)	14.2 (13.5, 14.8)	15 (14.4, 15.7)	14.7 (14, 15.4)	0.639	0.058	0.154	0.064	0.354	0.594
15	Total NDL	log Lactate dehydrogenase LDH (U/L)	1727	128 (124, 132)	122 (120, 125)	123 (119, 127)	123 (120, 125)	0.001	0.009	0.026	0.675	0.911	0.839
16	Total NDL	log Bilirubin, total (umol/L)	1728	11.7 (11, 12.5)	12.6 (12, 13.3)	12.8 (12.1, 13.6)	12.5 (11.9, 13.1)	0.02	0.057	0.19	0.686	0.833	0.392
17	Total NDL	log Triglycerides (mmol/L)	1729	1.34 (1.21, 1.48)	1.24 (1.15, 1.33)	1.12 (1.06, 1.17)	0.962 (0.904, 1.03)	0.076	0.016	0	0.091	0.001	0
18	Total NDL	log Uric acid (umol/L)	1728	321 (308, 334)	306 (300, 313)	302 (294, 311)	296 (287, 306)	0.099	0.018	0.02	0.57	0.083	0.366
19	Total NDL	log Creatinine (umol/L)	1729	74.8 (72.7, 77)	75.1 (73.7, 76.6)	73.5 (72, 74.9)	70 (67, 73)	0.804	0.353	0.049	0.199	0.015	0.041
20	Total NDL	log Potassium (mmol/L)	1728	4.01 (3.96, 4.06)	3.99 (3.95, 4.04)	3.96 (3.91, 4.01)	3.92 (3.88, 3.97)	0.583	0.069	0.044	0.073	0.063	0.304
21	Total NDL	log Osmolality (mmol/Kg)	1728	278 (276, 279)	277 (275, 278)	277 (275, 278)	277 (275, 278)	0.004	0.158	0.164	0.339	0.52	0.865
22	Total NDL	log Globulin (g/L)	1728	29.4 (28.9, 29.9)	28.9 (28.3, 29.4)	28.3 (27.6, 29)	29.3 (28.5, 30.1)	0.134	0.011	0.918	0.296	0.399	0.027
