# Supplementary material for: Potential effects of polychlorinated biphenyls (PCBs) and selected organochlorine pesticides (OCPs) on immune cells and blood biochemistry measures: a cross-sectional assessment of the NHANES 2003-2004 data
Source: Environ Health. 2014 Dec 16;13:114. doi: 10.1186/1476-069X-13-114 (PMC4290093; doi:10.1186/1476-069X-13-114)
Supplement: Supplementary file 6 — Additional file 6: Multiple comparison of blood parameters across groups of OCPs (individuals with cancer removed). (XLSX 49 KB) [file 12940_2014_815_MOESM6_ESM.xlsx]

## Sheet: ocpsummary_multiplecomparison_t
Potential effects of polychlorinated biphenyls (PCBs) and selected organochlorine pesticides (OCPs) on immune cells and blood biochemistry measures (NHANES 2003-2004)
Berrin Serdar, William G. LeBlanc, Jill M. Norris, L. Miriam Dickinson
Supplemental File 6
Using SAS SurveyReg to obtain weighted ANOVAs, controlling for Age and Sex
Comparisons of Logged Blood Var levels among quartile levels of OCPs: 1st quartile (GM1) includes Below LODs
Individuals with cancer excluded
Independent variables are: Total OCP and individual OCP variables
P1v2 = p value of pairwise comparison of GM1 vs GM2
Obs	Independent variable	Dependent variable	n	GM 1 (95% CI)	GM 2 (95% CI)	GM 3 (95% CI)	GM 4 (95% CI)	P1v2	P1v3	P1v4	P2v3	P2v4	P3v4
1	Total OCP	log Lymphocyte number	1784	1.946(1.873,2.021)	2.121(2.024,2.223)	2.142(2.042,2.246)	2.136(2.034,2.243)	0.004	0.018	0.027	0.751	0.859	0.927
2	Total OCP	log Hematocrit (%)	1794	42.44(42.04,42.85)	43.04(42.46,43.63)	43.01(42.53,43.49)	42.75(42.10,43.41)	0.084	0.005	0.265	0.897	0.475	0.284
3	Total OCP	log Hemoglobin (g/dL)	1794	14.36(14.22,14.50)	14.56(14.33,14.78)	14.58(14.40,14.76)	14.42(14.19,14.66)	0.121	0.006	0.561	0.785	0.361	0.074
4	Total OCP	log Lymphocyte percent (%)	1784	28.09(27.40,28.79)	29.59(28.42,30.80)	29.96(29.16,30.78)	30.70(29.75,31.68)	0.022	0	0.001	0.592	0.259	0.308
5	Total OCP	log MCHC (g/dL)	1794	33.82(33.59,34.06)	33.83(33.58,34.08)	33.90(33.66,34.14)	33.74(33.49,33.99)	0.949	0.138	0.329	0.21	0.283	0.023
6	Total OCP	log Mean cell hemoglobin (pg)	1794	30.20(29.86,30.55)	30.30(29.99,30.61)	30.55(30.32,30.78)	29.83(29.48,30.18)	0.575	0.132	0.261	0.194	0.099	0.001
7	Total OCP	log Mean cell volume (fL)	1794	89.30(88.57,90.04)	89.55(88.82,90.28)	90.11(89.55,90.67)	88.40(87.51,89.31)	0.56	0.144	0.27	0.288	0.104	0.001
8	Total OCP	log Segmented neutrophils percent (%)	1784	58.60(57.85,59.35)	57.04(55.45,58.67)	57.16(56.27,58.06)	56.03(54.39,57.73)	0.04	0.005	0.03	0.891	0.51	0.301
9	Total OCP	log Platelet count SI (1000 cells/uL)	1794	263.2(253.9,272.7)	256.9(250.0,264.0)	273.2(265.5,281.1)	259.5(247.7,271.8)	0.171	0.207	0.722	0.02	0.767	0.064
10	Total OCP	log Red blood cell count (million cells/uL)	1794	4.753(4.691,4.815)	4.805(4.749,4.861)	4.772(4.733,4.812)	4.836(4.766,4.907)	0.132	0.512	0.097	0.249	0.482	0.018
11	Total OCP	log Alanine aminotransferase ALT (U/L)	1794	20.31(19.37,21.29)	22.74(21.67,23.86)	22.80(21.63,24.03)	23.23(21.82,24.72)	0.01	0.01	0.004	0.949	0.55	0.637
12	Total OCP	log Aspartate aminotransferase AST (U/L)	1794	22.55(21.38,23.78)	23.09(22.48,23.72)	23.70(22.88,24.55)	25.27(23.90,26.72)	0.494	0.149	0.03	0.291	0.005	0.084
13	Total OCP	log Alkaline phosphotase (U/L)	1794	78.69(73.68,84.03)	67.90(64.90,71.03)	69.27(66.13,72.56)	79.50(73.73,85.73)	0.001	0.007	0.873	0.544	0.007	0.003
14	Total OCP	log Total calcium (mmol/L)	1794	2.399(2.377,2.422)	2.386(2.362,2.410)	2.388(2.366,2.411)	2.410(2.382,2.439)	0.027	0.199	0.394	0.75	0.062	0.018
16	Total OCP	log Gamma glutamyl transferase (U/L)	1794	17.25(16.11,18.47)	20.29(18.96,21.70)	20.20(18.58,21.96)	20.25(17.48,23.45)	0.004	0.015	0.071	0.945	0.983	0.972
17	Total OCP	log Lactate dehydrogenase LDH (U/L)	1794	124.5(121.0,128.0)	122.1(119.9,124.5)	121.0(118.1,124.0)	125.2(119.4,131.2)	0.327	0.247	0.882	0.422	0.321	0.097
18	Total OCP	log Total protein (g/L)	1792	71.50(70.89,72.12)	71.80(71.30,72.30)	72.34(71.78,72.91)	72.39(71.60,73.19)	0.349	0.013	0.103	0.059	0.125	0.882
20	Total OCP	log Osmolality (mmol/Kg)	1794	276.5(275.2,277.9)	276.6(275.3,277.9)	276.5(275.2,277.8)	277.6(276.1,279.1)	0.95	0.908	0.112	0.832	0.058	0.009
21	Total OCP	log Globulin (g/L)	1792	28.27(27.58,28.98)	28.57(28.03,29.12)	29.18(28.79,29.58)	29.69(29.05,30.34)	0.469	0.012	0.017	0.092	0.014	0.162
22	Mirex	log Lymphocyte number	1752	2.093(2.035,2.153)	2.237(2.116,2.365)	2.006(1.870,2.152)	1.950(1.845,2.060)	0.072	0.275	0.053	0.021	0.004	0.51
23	Mirex	log Segmented neutrophils number	1752	4.134(4.015,4.256)	4.131(3.936,4.335)	3.787(3.468,4.134)	3.792(3.568,4.029)	0.979	0.085	0.025	0.086	0.033	0.982
24	Mirex	log Basophils percent (%)	1752	0.480(0.416,0.554)	0.499(0.396,0.630)	0.526(0.414,0.670)	0.615(0.540,0.701)	0.773	0.398	0.024	0.607	0.083	0.246
25	Mirex	log C-reactive protein(mg/dL)	1761	0.158(0.136,0.182)	0.171(0.140,0.208)	0.128(0.094,0.174)	0.174(0.140,0.216)	0.515	0.192	0.506	0.079	0.893	0.016
26	Mirex	log MCHC (g/dL)	1762	33.86(33.65,34.07)	33.88(33.66,34.11)	33.93(33.65,34.21)	33.61(33.39,33.83)	0.751	0.514	0.002	0.718	0.003	0.007
27	Mirex	log Mean cell hemoglobin (pg)	1762	30.31(30.07,30.56)	30.24(29.99,30.49)	30.62(30.19,31.06)	30.00(29.78,30.22)	0.703	0.194	0.095	0.196	0.237	0.014
28	Mirex	log Monocyte percent (%)	1752	7.295(7.137,7.456)	7.451(7.133,7.782)	7.759(7.389,8.148)	7.898(7.469,8.351)	0.432	0.048	0.012	0.247	0.063	0.674
29	Mirex	log White blood cell count (1000 cells/uL)	1762	7.164(6.996,7.336)	7.284(7.007,7.572)	6.728(6.404,7.068)	6.681(6.387,6.988)	0.481	0.045	0.015	0.022	0.006	0.821
30	Mirex	log Albumin (g/L)	1762	43.01(42.69,43.33)	42.74(42.26,43.23)	42.75(41.81,43.71)	42.32(41.85,42.79)	0.381	0.629	0.031	0.982	0.053	0.296
31	Mirex	log Aspartate aminotransferase AST (U/L)	1762	23.17(22.67,23.68)	23.44(21.90,25.09)	23.88(22.72,25.11)	25.38(23.83,27.02)	0.78	0.349	0.007	0.579	0.091	0.176
33	Mirex	log Gamma glutamyl transferase (U/L)	1762	18.80(18.10,19.53)	21.64(19.59,23.89)	21.45(18.56,24.79)	18.67(15.47,22.53)	0.023	0.075	0.943	0.925	0.126	0.186
34	Mirex	log Glucose, serum (mmol/L)	1762	5.017(4.978,5.057)	5.126(4.992,5.264)	5.016(4.875,5.161)	4.878(4.721,5.040)	0.145	0.987	0.114	0.263	0.011	0.272
35	Mirex	log Iron, refigerated (umol/L)	1762	13.92(13.42,14.44)	15.48(14.47,16.57)	14.60(13.59,15.68)	14.58(12.90,16.48)	0.026	0.263	0.557	0.087	0.339	0.988
36	Mirex	log Bilirubin, total (umol/L)	1762	12.49(11.99,13.01)	11.72(10.95,12.55)	12.64(11.87,13.46)	12.76(11.83,13.77)	0.103	0.728	0.667	0.055	0.069	0.862
38	Mirex	log Uric acid (umol/L)	1762	304.4(298.7,310.2)	309.8(298.6,321.5)	291.2(274.8,308.6)	286.0(272.4,300.3)	0.427	0.243	0.037	0.09	0.005	0.667
39	Mirex	log Osmolality (mmol/Kg)	1762	277.0(275.9,278.0)	276.2(275.1,277.3)	276.7(275.3,278.1)	276.1(274.8,277.3)	0.031	0.658	0.088	0.436	0.859	0.225
40	oxychlordane	log Basophils number	1777	0.001(0.000,0.001)	0.002(0.001,0.003)	0.001(0.000,0.001)	0.001(0.001,0.002)	0.026	0.628	0.156	0.135	0.734	0.15
41	oxychlordane	log Lymphocyte number	1777	1.953(1.864,2.046)	2.099(2.039,2.161)	2.110(2.013,2.211)	2.175(2.028,2.332)	0.006	0.011	0.058	0.818	0.406	0.521
42	oxychlordane	log Segmented neutrophils number	1777	3.798(3.648,3.955)	4.281(4.118,4.450)	3.993(3.828,4.164)	4.189(3.950,4.443)	0	0.19	0.031	0.02	0.604	0.153
43	oxychlordane	log White blood cell count (1000 cells/uL)	1787	6.650(6.422,6.886)	7.338(7.149,7.532)	7.019(6.780,7.267)	7.325(7.053,7.608)	0	0.073	0.004	0.046	0.934	0.089
44	oxychlordane	log Alanine aminotransferase ALT (U/L)	1787	20.39(19.34,21.49)	21.86(20.82,22.95)	23.64(22.57,24.76)	22.15(20.85,23.54)	0.026	0.002	0.075	0.038	0.736	0.089
45	oxychlordane	log Alkaline phosphotase (U/L)	1787	77.61(71.76,83.93)	65.71(62.45,69.15)	70.20(67.13,73.41)	84.33(78.66,90.40)	0.001	0.043	0.198	0.115	0	0
46	oxychlordane	log Blood urea nitrogen (mmol/L)	1787	3.907(3.700,4.124)	3.765(3.557,3.986)	3.710(3.593,3.830)	4.078(3.780,4.399)	0.199	0.064	0.473	0.64	0.171	0.034
47	oxychlordane	log Total calcium (mmol/L)	1787	2.393(2.363,2.422)	2.385(2.355,2.416)	2.389(2.358,2.421)	2.418(2.383,2.454)	0.229	0.553	0.052	0.625	0.021	0.019
49	oxychlordane	log Gamma glutamyl transferase (U/L)	1787	16.35(14.89,17.94)	19.27(17.86,20.78)	21.17(19.07,23.50)	20.28(18.02,22.82)	0.012	0.003	0.015	0.229	0.5	0.544
50	oxychlordane	log Phosphorus (mmol/L)	1787	1.232(1.214,1.250)	1.236(1.213,1.260)	1.236(1.218,1.254)	1.300(1.267,1.334)	0.726	0.815	0.003	0.974	0.005	0.004
52	oxychlordane	log Uric acid (umol/L)	1787	289.0(278.9,299.4)	300.3(291.5,309.2)	301.3(292.0,310.8)	322.3(310.4,334.8)	0.114	0.165	0.001	0.88	0.026	0.021
53	oxychlordane	log Osmolality (mmol/Kg)	1787	276.9(275.8,278.1)	276.4(275.4,277.5)	276.4(275.3,277.4)	277.4(276.3,278.6)	0.125	0.163	0.311	0.918	0.043	0.007
54	p,p'-DDE	log Lymphocyte number	1755	1.982(1.894,2.075)	2.078(1.988,2.172)	2.112(1.978,2.254)	2.199(2.088,2.316)	0.145	0.195	0.011	0.708	0.15	0.389
55	p,p'-DDE	log Basophils percent (%)	1755	0.558(0.460,0.676)	0.519(0.434,0.621)	0.420(0.346,0.509)	0.491(0.407,0.593)	0.527	0.026	0.386	0.118	0.679	0.014
56	p,p'-DDE	log Lymphocyte percent (%)	1755	27.86(26.91,28.84)	29.50(28.70,30.32)	30.07(28.69,31.52)	31.13(30.02,32.28)	0.022	0.012	0.002	0.533	0.03	0.395
57	p,p'-DDE	log Mean cell hemoglobin (pg)	1765	30.19(29.91,30.48)	30.64(30.41,30.87)	30.31(29.99,30.63)	29.88(29.51,30.25)	0.026	0.648	0.224	0.075	0.001	0.023
58	p,p'-DDE	log Mean cell volume (fL)	1765	89.15(88.29,90.02)	90.44(89.56,91.33)	89.47(88.47,90.49)	88.62(87.53,89.72)	0.007	0.568	0.376	0.02	0.001	0.04
59	p,p'-DDE	log Segmented neutrophils percent (%)	1755	59.12(57.93,60.33)	57.03(56.23,57.84)	56.75(55.17,58.37)	55.98(54.86,57.12)	0.012	0.019	0.003	0.772	0.126	0.564
60	p,p'-DDE	log Alkaline phosphotase (U/L)	1765	79.58(75.40,83.99)	68.56(65.55,71.71)	67.65(63.88,71.63)	79.15(74.96,83.58)	0	0.002	0.886	0.726	0.001	0.001
62	p,p'-DDE	log Gamma glutamyl transferase (U/L)	1765	18.83(17.94,19.76)	20.81(19.02,22.77)	18.85(16.98,20.93)	18.91(17.09,20.92)	0.037	0.981	0.939	0.049	0.237	0.971
63	p,p'-DDE	log Glucose, serum (mmol/L)	1765	5.022(4.955,5.090)	4.937(4.889,4.985)	5.030(4.922,5.141)	5.133(5.029,5.238)	0.005	0.914	0.071	0.18	0.006	0.166
64	p,p'-DDE	log Iron, refigerated (umol/L)	1765	13.29(12.54,14.08)	15.10(14.56,15.65)	13.99(13.29,14.72)	14.51(13.39,15.73)	0.005	0.251	0.188	0.02	0.365	0.481
65	p,p'-DDE	log Phosphorus (mmol/L)	1765	1.240(1.213,1.266)	1.237(1.219,1.255)	1.241(1.229,1.253)	1.277(1.253,1.301)	0.834	0.927	0.09	0.715	0.027	0.009
66	p,p'-DDE	log Bilirubin, total (umol/L)	1765	11.78(11.15,12.45)	12.45(11.99,12.93)	12.77(12.32,13.25)	13.01(12.35,13.70)	0.085	0.005	0.006	0.32	0.178	0.468
67	p,p'-DDE	log Total protein (g/L)	1763	71.04(70.58,71.50)	71.87(71.11,72.64)	72.32(71.72,72.93)	73.21(72.54,73.88)	0.038	0	0	0.351	0.009	0.1
68	p,p'-DDE	log Uric acid (umol/L)	1765	295.3(289.1,301.7)	301.4(295.3,307.6)	301.5(292.8,310.4)	312.8(304.0,321.8)	0.262	0.233	0.011	0.988	0.032	0.09
69	p,p'-DDE	log Creatinine (umol/L)	1765	73.35(71.77,74.96)	74.85(73.47,76.27)	72.90(70.81,75.05)	71.13(68.93,73.40)	0.118	0.79	0.202	0.223	0.034	0.051
70	p,p'-DDE	log Globulin (g/L)	1763	28.20(27.65,28.75)	28.57(28.06,29.09)	29.09(28.48,29.72)	30.13(29.43,30.85)	0.215	0.025	0.001	0.275	0.002	0.058
71	p,p'-DDT	log Lymphocyte number	1766	1.974(1.875,2.078)	2.162(2.062,2.268)	2.068(1.989,2.151)	2.172(2.055,2.295)	0	0.241	0.065	0.181	0.925	0.147
72	p,p'-DDT	log Monocyte number	1766	0.537(0.512,0.563)	0.534(0.511,0.557)	0.507(0.485,0.530)	0.518(0.494,0.543)	0.834	0.053	0.35	0.02	0.425	0.577
73	p,p'-DDT	log Segmented neutrophils number	1766	4.161(4.013,4.316)	4.086(3.920,4.259)	4.029(3.815,4.256)	3.856(3.716,4.000)	0.504	0.37	0.015	0.683	0.103	0.266
74	p,p'-DDT	log Eosinophils percent (%)	1766	2.179(2.023,2.346)	2.429(2.316,2.548)	2.168(2.009,2.341)	2.354(2.165,2.560)	0.011	0.929	0.229	0.005	0.558	0.194
75	p,p'-DDT	log Hematocrit (%)	1776	43.13(42.45,43.81)	42.91(42.51,43.31)	42.95(42.62,43.28)	42.16(41.47,42.86)	0.335	0.579	0.034	0.806	0.048	0.018
76	p,p'-DDT	log Hemoglobin (g/dL)	1776	14.62(14.39,14.85)	14.56(14.41,14.72)	14.51(14.39,14.64)	14.21(13.97,14.46)	0.471	0.358	0.008	0.455	0.005	0.009
77	p,p'-DDT	log Lymphocyte percent (%)	1766	27.79(26.79,28.82)	30.07(28.98,31.20)	29.69(28.75,30.65)	31.25(30.10,32.43)	0.003	0.023	0.002	0.632	0.27	0.099
78	p,p'-DDT	log MCHC (g/dL)	1776	33.89(33.69,34.09)	33.94(33.76,34.12)	33.78(33.59,33.98)	33.70(33.50,33.91)	0.295	0.035	0.005	0.002	0	0.194
79	p,p'-DDT	log Mean cell hemoglobin (pg)	1776	30.50(30.26,30.73)	30.59(30.39,30.80)	30.05(29.83,30.27)	29.78(29.55,30.01)	0.485	0.01	0	0.002	0	0.08
80	p,p'-DDT	log Mean cell volume (fL)	1776	89.98(89.51,90.46)	90.13(89.64,90.62)	88.94(88.46,89.43)	88.39(87.79,88.99)	0.638	0.021	0.001	0.005	0	0.151
81	p,p'-DDT	log Segmented neutrophils percent (%)	1766	58.60(57.19,60.03)	56.75(55.44,58.09)	57.73(56.67,58.80)	55.54(53.96,57.16)	0.037	0.362	0.037	0.278	0.385	0.058
82	p,p'-DDT	log Red blood cell count (million cells/uL)	1776	4.792(4.724,4.861)	4.760(4.721,4.798)	4.829(4.790,4.868)	4.770(4.686,4.856)	0.271	0.238	0.679	0.006	0.822	0.125
83	p,p'-DDT	log Albumin (g/L)	1776	43.17(42.79,43.56)	43.01(42.61,43.42)	42.68(42.21,43.16)	42.42(42.00,42.84)	0.481	0.101	0.016	0.202	0.034	0.194
84	p,p'-DDT	log Alkaline phosphotase (U/L)	1776	76.91(71.93,82.23)	68.52(64.83,72.41)	72.29(67.96,76.89)	74.54(69.34,80.12)	0.037	0.332	0.616	0.138	0.014	0.4
86	p,p'-DDT	log Glucose, serum (mmol/L)	1776	4.944(4.871,5.018)	4.913(4.844,4.983)	5.112(5.010,5.217)	5.167(5.011,5.329)	0.585	0.032	0.029	0.014	0.01	0.523
88	p,p'-DDT	log Uric acid (umol/L)	1776	292.5(287.0,298.0)	300.3(290.9,310.1)	310.3(301.8,319.1)	309.9(297.9,322.4)	0.202	0.001	0.033	0.181	0.262	0.96
89	p,p'-DDT	log Chloride (mmol/L)	1776	103.6(103.2,104.1)	103.6(103.3,104.0)	103.8(103.4,104.1)	104.1(103.8,104.5)	0.914	0.588	0.047	0.644	0.015	0.082
90	p,p'-DDT	log Osmolality (mmol/Kg)	1776	276.6(275.7,277.5)	276.4(275.6,277.2)	276.9(276.1,277.6)	277.2(276.3,278.1)	0.533	0.468	0.12	0.13	0.012	0.286
91	p,p'-DDT	log Globulin (g/L)	1774	28.26(27.67,28.86)	28.64(28.32,28.97)	29.21(28.54,29.90)	29.80(29.19,30.42)	0.261	0.035	0.005	0.142	0.002	0.152
92	trans-nonachlor	log Lymphocyte number	1755	1.956(1.864,2.053)	2.004(1.935,2.076)	2.115(2.012,2.223)	2.180(2.075,2.291)	0.39	0.047	0.02	0.122	0.029	0.365
93	trans-nonachlor	log Monocyte number	1755	0.526(0.507,0.545)	0.503(0.487,0.521)	0.527(0.502,0.553)	0.546(0.520,0.573)	0.071	0.948	0.26	0.189	0.013	0.255
94	trans-nonachlor	log Segmented neutrophils number	1755	3.684(3.492,3.887)	4.089(3.943,4.241)	4.103(3.933,4.281)	4.109(3.937,4.289)	0.01	0.016	0.006	0.895	0.889	0.965
95	trans-nonachlor	log C-reactive protein(mg/dL)	1764	0.129(0.099,0.167)	0.148(0.120,0.182)	0.159(0.136,0.187)	0.178(0.153,0.206)	0.473	0.224	0.039	0.568	0.122	0.256
96	trans-nonachlor	log Lymphocyte percent (%)	1755	29.89(28.89,30.91)	28.55(27.70,29.43)	29.57(28.63,30.54)	30.15(28.91,31.44)	0.072	0.685	0.77	0.017	0.103	0.545
97	trans-nonachlor	log Monocyte percent (%)	1755	8.032(7.753,8.322)	7.183(7.033,7.336)	7.367(7.162,7.577)	7.550(7.234,7.879)	0	0.004	0.017	0.201	0.087	0.364
98	trans-nonachlor	log White blood cell count (1000 cells/uL)	1765	6.543(6.279,6.817)	7.032(6.847,7.223)	7.152(6.887,7.427)	7.224(7.026,7.428)	0.012	0.012	0.003	0.528	0.232	0.589
99	trans-nonachlor	log Alanine aminotransferase ALT (U/L)	1765	19.65(18.26,21.15)	21.58(20.67,22.53)	22.74(21.97,23.54)	23.16(21.59,24.84)	0.048	0.005	0.021	0.087	0.059	0.624
100	trans-nonachlor	log Alkaline phosphotase (U/L)	1765	85.48(77.55,94.21)	70.81(66.95,74.89)	68.42(65.77,71.18)	78.04(73.19,83.22)	0.001	0.001	0.24	0.377	0.062	0.005
101	trans-nonachlor	log Blood urea nitrogen (mmol/L)	1765	4.022(3.796,4.262)	3.871(3.658,4.095)	3.698(3.589,3.810)	3.936(3.754,4.126)	0.294	0.005	0.485	0.196	0.688	0.019
103	trans-nonachlor	log Gamma glutamyl transferase (U/L)	1765	15.62(14.20,17.19)	19.59(18.40,20.84)	19.56(18.28,20.92)	20.67(18.09,23.63)	0	0.002	0.008	0.978	0.5	0.452
104	trans-nonachlor	log Glucose, serum (mmol/L)	1765	5.094(5.004,5.186)	4.947(4.871,5.025)	5.002(4.943,5.062)	5.077(4.982,5.175)	0.003	0.131	0.812	0.312	0.075	0.103
105	trans-nonachlor	log Phosphorus (mmol/L)	1765	1.252(1.230,1.274)	1.238(1.210,1.266)	1.233(1.217,1.249)	1.273(1.249,1.297)	0.503	0.224	0.325	0.775	0.102	0.002
107	trans-nonachlor	log Uric acid (umol/L)	1765	295.6(282.4,309.4)	294.7(283.8,305.9)	298.7(292.2,305.3)	317.1(308.6,325.8)	0.878	0.712	0.043	0.534	0.031	0.007
