# Supplementary material for: Potential effects of polychlorinated biphenyls (PCBs) and selected organochlorine pesticides (OCPs) on immune cells and blood biochemistry measures: a cross-sectional assessment of the NHANES 2003-2004 data
Source: Environ Health. 2014 Dec 16;13:114. doi: 10.1186/1476-069X-13-114 (PMC4290093; doi:10.1186/1476-069X-13-114)
Supplement: Supplementary file 7 — Additional file 7: Multiple comparisons of blood parameters across groups of PCBs (individuals with T1D and RA removed). (XLSX 20 KB) [file 12940_2014_815_MOESM7_ESM.xlsx]

## Sheet: pcbsummary_multiplecomparison_t
Potential effects of polychlorinated biphenyls (PCBs) and selected organochlorine pesticides (OCPs) on immune cells and blood biochemistry measures (NHANES 2003-2004)
Berrin Serdar, William G. LeBlanc, Jill M. Norris, L. Miriam Dickinson
Supplemental File 7
Using SAS SurveyReg to obtain weighted ANOVAs, controlling for Age and Sex
Comparisons of Logged Blood Var levels among quartile levels of OCPs: 1st quartile (GM1) includes Below LODs
Individuals with Type 1 DM and RA excluded
Independent variables are: Total DL and Total NDL
P1v2 = p value of pairwise comparison of GM1 vs GM2
Obs	Independent variable	Dependent variable	n	GM 1 (95% CI)	GM 2 (95% CI)	GM 3 (95% CI)	GM 4 (95% CI)	P1v2	P1v3	P1v4	P2v3	P2v4	P3v4
1	Total DL	log Segmented neutrophils number	1843	4.355(4.094,4.633)	4.035(3.885,4.192)	4.050(3.930,4.173)	3.721(3.534,3.917)	0.03	0.06	0.002	0.904	0.008	0.012
2	Total DL	log C-reactive protein(mg/dL)	1853	0.172(0.147,0.201)	0.155(0.124,0.194)	0.137(0.119,0.159)	0.133(0.117,0.151)	0.489	0.058	0.022	0.468	0.285	0.777
3	Total DL	log Hematocrit (%)	1853	42.90(42.27,43.54)	43.04(42.44,43.65)	42.98(42.63,43.33)	41.88(41.39,42.37)	0.615	0.778	0.011	0.841	0.008	0
4	Total DL	log Hemoglobin (g/dL)	1853	14.54(14.30,14.79)	14.63(14.41,14.86)	14.56(14.45,14.67)	14.18(14.03,14.33)	0.393	0.885	0.013	0.519	0.005	0
5	Total DL	log Lymphocyte percent (%)	1843	28.10(27.20,29.04)	29.59(28.85,30.35)	28.47(27.56,29.42)	29.64(28.33,31.01)	0.011	0.633	0.118	0.063	0.955	0.244
6	Total DL	log MCHC (g/dL)	1853	33.89(33.67,34.11)	33.98(33.77,34.20)	33.86(33.66,34.07)	33.84(33.62,34.06)	0.22	0.64	0.581	0.011	0.084	0.681
7	Total DL	log Mean cell hemoglobin (pg)	1853	30.45(30.06,30.86)	30.72(30.40,31.05)	30.53(30.34,30.72)	30.29(29.96,30.63)	0.046	0.744	0.615	0.317	0.142	0.152
8	Total DL	log Mean cell volume (fL)	1853	89.86(88.94,90.79)	90.41(89.65,91.18)	90.14(89.65,90.64)	89.55(88.71,90.39)	0.08	0.634	0.701	0.631	0.254	0.112
9	Total DL	log Segmented neutrophils percent (%)	1843	58.80(57.62,59.99)	57.38(56.62,58.15)	58.13(57.17,59.10)	57.33(55.62,59.10)	0.007	0.391	0.292	0.209	0.963	0.497
10	Total DL	log Platelet count SI (1000 cells/uL)	1853	274.5(267.4,281.8)	258.7(250.6,267.1)	263.6(255.6,271.8)	249.7(242.3,257.3)	0.018	0.133	0.001	0.475	0.191	0.016
11	Total DL	log Red blood cell count (million cells/uL)	1853	4.774(4.706,4.842)	4.759(4.703,4.816)	4.767(4.730,4.804)	4.677(4.623,4.732)	0.679	0.843	0.069	0.827	0.062	0.001
12	Total DL	log White blood cell count (1000 cells/uL)	1853	7.412(7.041,7.802)	7.038(6.783,7.303)	6.963(6.747,7.185)	6.480(6.234,6.736)	0.088	0.052	0	0.697	0.008	0.008
13	Total DL	log Albumin (g/L)	1853	42.24(41.86,42.63)	43.02(42.51,43.54)	43.29(42.79,43.80)	43.00(42.56,43.45)	0.005	0.009	0.029	0.482	0.96	0.198
14	Total DL	log Alanine aminotransferase ALT (U/L)	1851	21.36(19.91,22.91)	21.05(20.10,22.04)	23.29(22.24,24.38)	22.85(21.73,24.04)	0.745	0.084	0.165	0.001	0.068	0.646
15	Total DL	log Alkaline phosphotase (U/L)	1853	79.27(74.44,84.42)	69.08(65.33,73.05)	66.54(64.14,69.03)	73.73(70.37,77.25)	0.003	0	0.127	0.284	0.102	0.001
16	Total DL	log Blood urea nitrogen (mmol/L)	1853	3.684(3.468,3.913)	3.767(3.551,3.997)	3.857(3.673,4.051)	4.162(3.995,4.337)	0.475	0.226	0.009	0.55	0.036	0.012
18	Total DL	log Glucose, serum (mmol/L)	1853	5.028(4.938,5.120)	4.939(4.838,5.042)	4.968(4.884,5.054)	5.153(5.045,5.264)	0.102	0.271	0.094	0.613	0.008	0.015
19	Total DL	log Bilirubin, total (umol/L)	1852	11.54(10.70,12.43)	12.67(12.01,13.36)	12.66(12.09,13.27)	12.64(12.15,13.16)	0.008	0.055	0.07	0.99	0.959	0.953
20	Total DL	log Creatinine (umol/L)	1853	75.04(72.37,77.80)	75.32(73.77,76.90)	75.18(73.50,76.91)	70.10(67.19,73.14)	0.835	0.935	0.093	0.92	0.013	0.008
21	Total DL	log Potassium (mmol/L)	1852	4.033(3.993,4.074)	3.983(3.938,4.028)	3.953(3.902,4.004)	3.947(3.905,3.989)	0.048	0.024	0.006	0.334	0.324	0.846
22	Total DL	log Globulin (g/L)	1852	29.33(28.81,29.86)	29.00(28.35,29.66)	28.82(28.26,29.39)	28.33(27.78,28.89)	0.335	0.182	0.004	0.688	0.155	0.03
29	Total NDL	log Segmented neutrophils number	1810	4.356(4.082,4.649)	4.153(3.970,4.343)	3.953(3.828,4.082)	3.669(3.475,3.874)	0.077	0.028	0.002	0.127	0.003	0.025
30	Total NDL	log C-reactive protein(mg/dL)	1820	0.203(0.173,0.238)	0.155(0.131,0.183)	0.133(0.116,0.152)	0.116(0.097,0.138)	0.053	0.003	0.001	0.207	0.044	0.224
31	Total NDL	log Hematocrit (%)	1820	42.60(42.04,43.16)	42.87(42.45,43.30)	43.11(42.59,43.65)	42.18(41.69,42.68)	0.273	0.141	0.179	0.406	0.017	0.008
32	Total NDL	log Hemoglobin (g/dL)	1820	14.46(14.28,14.65)	14.58(14.40,14.76)	14.61(14.42,14.81)	14.26(14.11,14.41)	0.134	0.252	0.038	0.763	0.006	0.004
33	Total NDL	log MCHC (g/dL)	1820	33.95(33.75,34.15)	34.00(33.78,34.23)	33.88(33.66,34.09)	33.78(33.59,33.97)	0.446	0.312	0.033	0.167	0.01	0.137
34	Total NDL	log Mean cell hemoglobin (pg)	1820	30.32(30.05,30.60)	30.68(30.34,31.02)	30.65(30.40,30.90)	30.34(30.06,30.64)	0.043	0.083	0.928	0.867	0.229	0.081
35	Total NDL	log Mean cell volume (fL)	1820	89.33(88.71,89.97)	90.26(89.52,91.00)	90.46(90.00,90.93)	89.84(89.03,90.66)	0.023	0.018	0.438	0.613	0.566	0.134
36	Total NDL	log Platelet count SI (1000 cells/uL)	1820	271.1(263.7,278.6)	263.9(258.6,269.3)	261.3(252.9,270.0)	245.3(235.1,256.0)	0.114	0.149	0.004	0.683	0.005	0.059
37	Total NDL	log White blood cell count (1000 cells/uL)	1820	7.439(7.020,7.883)	7.119(6.821,7.429)	6.835(6.628,7.048)	6.447(6.217,6.686)	0.064	0.039	0.002	0.172	0.002	0.012
38	Total NDL	log Albumin (g/L)	1820	42.70(42.32,43.09)	43.12(42.83,43.40)	43.23(42.80,43.67)	42.68(42.03,43.33)	0.088	0.104	0.945	0.652	0.188	0.058
39	Total NDL	log Alanine aminotransferase ALT (U/L)	1818	22.26(20.83,23.79)	20.74(19.74,21.79)	23.10(22.31,23.92)	22.58(21.57,23.65)	0.125	0.401	0.781	0	0.02	0.379
40	Total NDL	log Aspartate aminotransferase AST (U/L)	1818	23.62(22.79,24.47)	22.63(21.91,23.38)	23.88(22.99,24.80)	24.57(23.91,25.25)	0.059	0.695	0.147	0.016	0.001	0.155
41	Total NDL	log Alkaline phosphotase (U/L)	1820	79.75(76.08,83.59)	68.55(64.22,73.17)	67.12(64.35,70.01)	71.83(67.26,76.71)	0.001	0	0.05	0.594	0.378	0.059
43	Total NDL	log Glucose, serum (mmol/L)	1820	5.059(4.978,5.141)	4.986(4.901,5.073)	4.973(4.884,5.063)	5.095(4.950,5.244)	0.135	0.176	0.688	0.824	0.148	0.124
44	Total NDL	log Iron, refigerated (umol/L)	1818	13.90(13.21,14.63)	14.04(13.43,14.68)	15.01(14.42,15.62)	14.59(14.00,15.21)	0.756	0.038	0.107	0.033	0.18	0.448
45	Total NDL	log Lactate dehydrogenase LDH (U/L)	1818	128.3(124.6,132.1)	122.7(120.2,125.3)	123.8(120.1,127.6)	123.4(121.1,125.8)	0	0.031	0.048	0.557	0.709	0.869
46	Total NDL	log Bilirubin, total (umol/L)	1819	11.69(10.99,12.43)	12.66(11.98,13.39)	12.74(12.12,13.39)	12.54(12.09,13.01)	0.008	0.049	0.124	0.872	0.815	0.555
48	Total NDL	log Uric acid (umol/L)	1819	320.7(307.8,334.1)	307.8(301.2,314.5)	304.0(297.1,311.1)	296.2(286.1,306.6)	0.121	0.035	0.015	0.561	0.096	0.236
49	Total NDL	log Creatinine (umol/L)	1820	75.77(73.60,78.00)	75.48(74.09,76.89)	74.13(72.80,75.49)	70.88(68.29,73.57)	0.795	0.264	0.039	0.234	0.013	0.031
50	Total NDL	log Sodium (mmol/L)	1819	139.3(138.7,139.9)	138.9(138.3,139.5)	139.2(138.6,139.8)	139.0(138.3,139.6)	0.015	0.748	0.193	0.091	0.847	0.324
51	Total NDL	log Potassium (mmol/L)	1819	4.030(3.983,4.079)	4.008(3.962,4.055)	3.963(3.917,4.010)	3.917(3.878,3.956)	0.489	0.037	0.01	0.051	0.006	0.141
52	Total NDL	log Osmolality (mmol/Kg)	1819	277.6(276.3,279.0)	276.6(275.3,277.9)	277.1(275.7,278.4)	276.8(275.5,278.2)	0.005	0.204	0.126	0.254	0.594	0.674
53	Total NDL	log Globulin (g/L)	1819	29.36(28.86,29.88)	28.74(28.18,29.31)	28.31(27.62,29.03)	29.17(28.40,29.97)	0.037	0.014	0.729	0.41	0.444	0.05
