# Supplementary material for: Potential effects of polychlorinated biphenyls (PCBs) and selected organochlorine pesticides (OCPs) on immune cells and blood biochemistry measures: a cross-sectional assessment of the NHANES 2003-2004 data
Source: Environ Health. 2014 Dec 16;13:114. doi: 10.1186/1476-069X-13-114 (PMC4290093; doi:10.1186/1476-069X-13-114)
Supplement: Supplementary file 8 — Additional file 8: Multiple comparisons of blood parameters across groups of OCPs (individuals with T1D and RA removed). (XLSX 27 KB) [file 12940_2014_815_MOESM8_ESM.xlsx]

## Sheet: ocpsummary_multiplecomparison_t
Potential effects of polychlorinated biphenyls (PCBs) and selected organochlorine pesticides (OCPs) on immune cells and blood biochemistry measures (NHANES 2003-2004)
Berrin Serdar, William G. LeBlanc, Jill M. Norris, L. Miriam Dickinson
Supplemental File 8
Using SAS SurveyReg to obtain weighted ANOVAs, controlling for Age and Sex
Comparisons of Logged Blood Var levels among quartile levels of OCPs: 1st quartile (GM1) includes Below LODs
Individuals with Type 1 DM and RA excluded
Independent variables are: Total OCP and individual OCP variables
P1v2 = p value of pairwise comparison of GM1 vs GM2
Obs	Independent Variable	Dependent Variable	n	GM 1 (95% CI)	GM 2 (95% CI)	GM 3 (95% CI)	GM 4 (95% CI)	P1v2	P1v3	P1v4	P2v3	P2v4	P3v4
1	Total OCP	log Lymphocyte number	1884	1.830(1.746,1.917)	2.091(2.018,2.168)	2.131(2.033,2.234)	2.173(2.091,2.257)	0	0.001	0	0.533	0.202	0.591
2	Total OCP	log C-reactive protein(mg/dL)	1893	0.124(0.098,0.157)	0.170(0.142,0.203)	0.157(0.133,0.186)	0.185(0.153,0.223)	0.05	0.108	0.015	0.451	0.519	0.131
3	Total OCP	log Hemoglobin (g/dL)	1894	14.41(14.20,14.63)	14.50(14.33,14.67)	14.55(14.38,14.71)	14.45(14.17,14.74)	0.499	0.17	0.826	0.51	0.727	0.366
4	Total OCP	log Lymphocyte percent (%)	1884	27.50(26.56,28.48)	29.10(28.23,30.00)	29.72(28.95,30.52)	31.05(30.39,31.72)	0.031	0.002	0	0.254	0.009	0.048
5	Total OCP	log MCHC (g/dL)	1894	33.88(33.64,34.13)	33.82(33.60,34.05)	33.89(33.66,34.12)	33.71(33.47,33.96)	0.293	0.905	0.029	0.188	0.134	0.007
6	Total OCP	log Mean cell hemoglobin (pg)	1894	30.37(30.02,30.73)	30.33(30.05,30.62)	30.55(30.32,30.78)	29.92(29.60,30.25)	0.86	0.399	0.132	0.276	0.109	0
7	Total OCP	log Mean cell volume (fL)	1894	89.64(88.85,90.44)	89.68(89.00,90.36)	90.14(89.59,90.69)	88.76(87.98,89.55)	0.955	0.357	0.229	0.365	0.144	0.001
8	Total OCP	log Segmented neutrophils percent (%)	1884	59.04(57.89,60.23)	57.44(56.22,58.70)	57.20(56.30,58.11)	55.65(54.30,57.03)	0.067	0.031	0.003	0.724	0.136	0.128
9	Total OCP	log Red blood cell count (million cells/uL)	1894	4.743(4.668,4.819)	4.779(4.731,4.827)	4.761(4.724,4.797)	4.829(4.749,4.911)	0.319	0.657	0.167	0.432	0.273	0.041
10	Total OCP	log White blood cell count (1000 cells/uL)	1894	6.643(6.317,6.986)	7.192(6.996,7.395)	7.171(6.920,7.431)	6.981(6.744,7.227)	0.006	0.044	0.162	0.891	0.217	0.299
11	Total OCP	log Alanine aminotransferase ALT (U/L)	1894	19.88(18.81,21.00)	22.01(21.27,22.78)	22.85(21.60,24.17)	23.62(22.26,25.07)	0.003	0.003	0.001	0.326	0.061	0.38
12	Total OCP	log Aspartate aminotransferase AST (U/L)	1894	22.60(21.13,24.18)	22.83(22.43,23.24)	23.75(22.88,24.65)	25.49(24.13,26.92)	0.783	0.182	0.036	0.118	0.002	0.067
13	Total OCP	log Alkaline phosphotase (U/L)	1894	83.28(75.51,91.85)	68.34(65.75,71.04)	68.44(65.02,72.05)	77.65(72.22,83.50)	0.001	0.008	0.38	0.955	0.012	0.005
14	Total OCP	log Total calcium (mmol/L)	1894	2.407(2.379,2.436)	2.384(2.356,2.412)	2.387(2.360,2.414)	2.413(2.380,2.447)	0.003	0.039	0.684	0.597	0.027	0.004
16	Total OCP	log Gamma glutamyl transferase (U/L)	1894	16.06(14.86,17.35)	19.54(18.51,20.62)	20.59(18.95,22.38)	21.31(18.75,24.21)	0.001	0.002	0.002	0.367	0.282	0.551
17	Total OCP	log Iron, refigerated (umol/L)	1894	14.18(13.02,15.45)	13.18(12.54,13.84)	14.85(14.08,15.67)	15.03(13.87,16.30)	0.197	0.429	0.474	0.014	0.017	0.754
19	Total OCP	log Osmolality (mmol/Kg)	1894	277.1(275.7,278.6)	276.5(275.2,277.8)	276.6(275.3,277.9)	277.6(276.2,279.0)	0.125	0.119	0.524	0.747	0.041	0.043
20	Total OCP	log Globulin (g/L)	1892	27.85(27.19,28.52)	28.74(28.24,29.25)	29.00(28.62,29.40)	29.69(29.00,30.40)	0.001	0.002	0.004	0.359	0.05	0.078
21	Mirex	log Lymphocyte number	1850	2.068(2.008,2.130)	2.244(2.149,2.343)	2.041(1.879,2.216)	1.994(1.892,2.101)	0.011	0.772	0.28	0.07	0.006	0.639
22	Mirex	log Segmented neutrophils number	1850	4.129(4.009,4.253)	4.130(3.918,4.353)	3.774(3.429,4.153)	3.831(3.638,4.033)	0.998	0.104	0.021	0.087	0.077	0.801
23	Mirex	log C-reactive protein(mg/dL)	1859	0.160(0.139,0.185)	0.170(0.141,0.206)	0.130(0.099,0.170)	0.186(0.153,0.225)	0.549	0.113	0.262	0.057	0.52	0.009
24	Mirex	log MCHC (g/dL)	1860	33.86(33.65,34.08)	33.87(33.64,34.10)	33.93(33.67,34.18)	33.63(33.39,33.86)	0.934	0.407	0.001	0.577	0.006	0.003
25	Mirex	log Mean cell hemoglobin (pg)	1860	30.36(30.14,30.58)	30.27(30.03,30.51)	30.78(30.41,31.15)	30.09(29.88,30.30)	0.609	0.036	0.053	0.061	0.339	0.001
26	Mirex	log Mean cell volume (fL)	1860	89.66(88.99,90.34)	89.38(88.64,90.13)	90.72(89.80,91.65)	89.44(88.71,90.18)	0.476	0.016	0.524	0.021	0.89	0.003
27	Mirex	log Monocyte percent (%)	1850	7.340(7.190,7.493)	7.490(7.206,7.786)	7.633(7.280,8.003)	7.821(7.423,8.239)	0.397	0.165	0.031	0.508	0.15	0.56
28	Mirex	log Platelet count SI (1000 cells/uL)	1860	262.6(258.9,266.4)	275.7(262.6,289.6)	253.5(245.2,262.0)	264.0(256.9,271.2)	0.097	0.083	0.784	0.014	0.112	0.115
29	Mirex	log White blood cell count (1000 cells/uL)	1860	7.141(6.971,7.316)	7.287(7.021,7.563)	6.795(6.345,7.277)	6.753(6.508,7.006)	0.376	0.218	0.017	0.078	0.014	0.869
30	Mirex	log Albumin (g/L)	1860	42.93(42.60,43.26)	42.76(42.41,43.11)	42.90(42.08,43.74)	42.22(41.75,42.69)	0.495	0.955	0.027	0.667	0.009	0.077
31	Mirex	log Aspartate aminotransferase AST (U/L)	1860	23.20(22.72,23.69)	23.75(22.08,25.55)	24.26(22.92,25.67)	24.90(23.56,26.33)	0.596	0.224	0.014	0.542	0.311	0.537
32	Mirex	log Cholesterol (mmol/L)	1860	4.824(4.740,4.910)	5.497(5.257,5.748)	5.077(4.873,5.289)	5.056(4.801,5.326)	0	0.048	0.145	0.011	0.022	0.877
33	Mirex	log Gamma glutamyl transferase (U/L)	1860	18.76(18.11,19.43)	22.07(20.05,24.30)	21.85(19.16,24.92)	19.40(16.22,23.21)	0.007	0.033	0.711	0.893	0.192	0.23
34	Mirex	log Iron, refigerated (umol/L)	1860	13.85(13.37,14.36)	15.34(14.35,16.39)	14.95(13.93,16.04)	14.59(13.11,16.23)	0.024	0.052	0.454	0.5	0.346	0.667
36	Mirex	log Uric acid (umol/L)	1860	305.3(299.9,310.7)	311.6(302.1,321.3)	288.2(272.4,304.8)	288.0(276.0,300.5)	0.289	0.112	0.023	0.018	0.002	0.988
37	Mirex	log Osmolality (mmol/Kg)	1860	277.1(276.2,278.0)	276.4(275.3,277.4)	276.6(275.3,277.9)	276.3(275.2,277.5)	0.031	0.371	0.077	0.713	0.928	0.58
38	oxychlordane	log Eosinophils number	1793	0.172(0.162,0.182)	0.186(0.172,0.201)	0.176(0.168,0.185)	0.166(0.150,0.185)	0.039	0.479	0.614	0.294	0.118	0.355
39	oxychlordane	log Lymphocyte number	1877	1.928(1.843,2.016)	2.077(2.020,2.136)	2.094(2.002,2.189)	2.209(2.102,2.321)	0.004	0.005	0.004	0.714	0.08	0.187
40	oxychlordane	log Segmented neutrophils number	1877	3.827(3.652,4.010)	4.297(4.137,4.464)	3.996(3.838,4.160)	4.081(3.828,4.350)	0	0.269	0.197	0.015	0.243	0.548
41	oxychlordane	log Segmented neutrophils percent (%)	1877	57.57(56.35,58.81)	58.57(57.50,59.67)	56.96(55.78,58.18)	56.01(54.19,57.90)	0.077	0.461	0.306	0.039	0.089	0.454
42	oxychlordane	log White blood cell count (1000 cells/uL)	1887	6.658(6.416,6.908)	7.337(7.152,7.526)	7.006(6.780,7.239)	7.276(6.959,7.608)	0	0.08	0.016	0.03	0.756	0.171
43	oxychlordane	log Alanine aminotransferase ALT (U/L)	1887	20.12(19.11,21.18)	21.64(20.66,22.67)	23.72(22.67,24.82)	22.69(21.45,24.00)	0.011	0.001	0.008	0.017	0.189	0.165
44	oxychlordane	log Alkaline phosphotase (U/L)	1887	76.49(70.69,82.76)	65.14(61.91,68.54)	69.73(66.43,73.19)	82.62(77.93,87.58)	0.001	0.056	0.187	0.108	0	0
45	oxychlordane	log Blood urea nitrogen (mmol/L)	1887	3.980(3.782,4.188)	3.812(3.613,4.020)	3.785(3.679,3.894)	4.047(3.823,4.284)	0.127	0.072	0.722	0.819	0.193	0.034
46	oxychlordane	log Total calcium (mmol/L)	1887	2.393(2.368,2.418)	2.384(2.358,2.410)	2.389(2.362,2.417)	2.416(2.387,2.445)	0.141	0.59	0.041	0.487	0.01	0.013
47	oxychlordane	log Cholesterol (mmol/L)	1887	4.593(4.462,4.728)	5.180(5.051,5.312)	5.109(5.025,5.194)	4.848(4.705,4.995)	0	0	0.032	0.362	0.008	0.002
48	oxychlordane	log Gamma glutamyl transferase (U/L)	1887	16.18(14.89,17.58)	19.03(17.68,20.48)	21.63(19.72,23.73)	20.66(18.64,22.89)	0.009	0	0.001	0.084	0.264	0.409
49	oxychlordane	log Glucose, serum (mmol/L)	1887	5.044(4.932,5.158)	4.977(4.919,5.035)	4.966(4.879,5.054)	5.185(5.071,5.301)	0.289	0.35	0.062	0.851	0.016	0.004
50	oxychlordane	log Phosphorus (mmol/L)	1887	1.235(1.215,1.255)	1.235(1.211,1.259)	1.235(1.217,1.253)	1.295(1.268,1.323)	0.975	0.998	0.005	0.984	0.007	0.002
52	oxychlordane	log Uric acid (umol/L)	1887	291.7(280.8,303.1)	300.7(292.1,309.5)	302.2(294.1,310.5)	317.0(306.4,327.9)	0.175	0.242	0.013	0.816	0.068	0.042
53	p,p'-DDE	log Lymphocyte number	1856	1.981(1.915,2.048)	2.057(1.959,2.160)	2.117(1.991,2.252)	2.176(2.076,2.281)	0.201	0.119	0.014	0.529	0.165	0.464
54	p,p'-DDE	log Basophils percent (%)	1856	0.537(0.448,0.644)	0.508(0.420,0.614)	0.435(0.360,0.525)	0.504(0.412,0.615)	0.629	0.09	0.653	0.219	0.951	0.009
55	p,p'-DDE	log Lymphocyte percent (%)	1856	27.95(27.07,28.86)	29.30(28.47,30.15)	29.95(28.70,31.25)	30.81(29.87,31.79)	0.065	0.013	0.001	0.471	0.039	0.411
56	p,p'-DDE	log Mean cell hemoglobin (pg)	1866	30.25(29.98,30.52)	30.72(30.54,30.90)	30.34(30.01,30.69)	29.98(29.60,30.36)	0.01	0.69	0.287	0.037	0.002	0.097
57	p,p'-DDE	log Mean cell volume (fL)	1866	89.31(88.44,90.19)	90.66(89.80,91.52)	89.61(88.57,90.67)	88.91(87.80,90.03)	0.003	0.582	0.494	0.012	0.003	0.177
58	p,p'-DDE	log Segmented neutrophils percent (%)	1856	58.52(57.32,59.73)	57.20(56.37,58.04)	56.96(55.55,58.40)	56.13(55.10,57.18)	0.15	0.086	0.017	0.792	0.119	0.457
59	p,p'-DDE	log Alkaline phosphotase (U/L)	1866	78.06(73.78,82.59)	67.78(65.19,70.49)	67.81(64.36,71.44)	77.84(73.28,82.69)	0	0.004	0.943	0.992	0.001	0.001
60	p,p'-DDE	log Cholesterol (mmol/L)	1866	5.172(5.055,5.293)	5.024(4.899,5.151)	4.892(4.755,5.033)	4.709(4.570,4.853)	0.128	0.01	0	0.184	0.005	0.08
61	p,p'-DDE	log Glucose, serum (mmol/L)	1866	5.005(4.941,5.071)	4.958(4.911,5.005)	5.067(4.945,5.192)	5.128(5.042,5.216)	0.181	0.387	0.037	0.127	0.003	0.369
62	p,p'-DDE	log Iron, refigerated (umol/L)	1866	13.33(12.53,14.18)	15.05(14.44,15.68)	14.07(13.37,14.80)	14.33(13.30,15.45)	0.01	0.241	0.269	0.041	0.237	0.675
63	p,p'-DDE	log Phosphorus (mmol/L)	1866	1.243(1.218,1.269)	1.234(1.212,1.256)	1.241(1.227,1.256)	1.274(1.252,1.297)	0.544	0.888	0.141	0.623	0.043	0.025
64	p,p'-DDE	log Bilirubin, total (umol/L)	1866	11.87(11.28,12.48)	12.41(11.90,12.94)	12.75(12.28,13.24)	12.83(12.24,13.46)	0.15	0.007	0.013	0.33	0.224	0.792
65	p,p'-DDE	log Total protein (g/L)	1864	71.13(70.07,72.21)	71.67(70.48,72.88)	72.23(71.12,73.36)	73.04(71.89,74.20)	0.147	0.002	0.001	0.235	0.008	0.1
66	p,p'-DDE	log Globulin (g/L)	1864	28.31(27.72,28.91)	28.46(27.96,28.97)	29.03(28.42,29.66)	30.06(29.47,30.65)	0.595	0.069	0.002	0.219	0.001	0.038
67	p,p'-DDT	log Lymphocyte number	1864	1.964(1.881,2.051)	2.165(2.060,2.276)	2.067(2.002,2.135)	2.138(2.039,2.241)	0	0.114	0.042	0.152	0.756	0.306
68	p,p'-DDT	log Segmented neutrophils number	1864	4.173(4.011,4.341)	4.083(3.917,4.256)	4.036(3.861,4.218)	3.823(3.690,3.960)	0.459	0.295	0.006	0.678	0.06	0.125
69	p,p'-DDT	log Eosinophils percent (%)	1864	2.215(2.067,2.373)	2.385(2.282,2.494)	2.169(2.011,2.339)	2.345(2.159,2.547)	0.02	0.695	0.347	0.015	0.737	0.244
70	p,p'-DDT	log Lymphocyte percent (%)	1864	27.59(26.95,28.24)	30.01(28.84,31.23)	29.60(28.84,30.38)	31.13(30.21,32.08)	0.004	0.001	0	0.566	0.254	0.051
71	p,p'-DDT	log MCHC (g/dL)	1874	33.89(33.69,34.10)	33.94(33.75,34.13)	33.79(33.59,33.99)	33.69(33.48,33.91)	0.308	0.034	0.003	0.001	0	0.066
72	p,p'-DDT	log Mean cell hemoglobin (pg)	1874	30.56(30.35,30.77)	30.64(30.48,30.81)	30.18(29.98,30.38)	29.80(29.57,30.04)	0.553	0.007	0	0.001	0	0.003
73	p,p'-DDT	log Mean cell volume (fL)	1874	90.16(89.30,91.03)	90.28(89.42,91.14)	89.30(88.47,90.15)	88.47(87.54,89.41)	0.729	0.02	0	0.003	0	0.014
74	p,p'-DDT	log Segmented neutrophils percent (%)	1864	58.64(57.55,59.75)	56.55(55.31,57.83)	57.72(56.77,58.68)	55.69(54.48,56.92)	0.023	0.238	0.005	0.139	0.465	0.037
75	p,p'-DDT	log Red blood cell count (million cells/uL)	1874	4.779(4.691,4.868)	4.749(4.675,4.823)	4.807(4.739,4.876)	4.788(4.677,4.901)	0.239	0.344	0.864	0.017	0.423	0.663
76	p,p'-DDT	log Albumin (g/L)	1874	43.12(42.78,43.46)	42.96(42.64,43.27)	42.66(42.18,43.14)	42.41(41.93,42.88)	0.424	0.099	0.016	0.218	0.03	0.174
77	p,p'-DDT	log Alanine aminotransferase ALT (U/L)	1874	20.56(19.64,21.54)	23.40(22.12,24.76)	22.61(21.43,23.86)	22.68(21.64,23.76)	0.005	0.025	0.022	0.365	0.286	0.929
78	p,p'-DDT	log Aspartate aminotransferase AST (U/L)	1874	22.65(22.07,23.25)	24.18(23.10,25.31)	23.67(22.72,24.66)	24.00(23.37,24.65)	0.042	0.124	0.005	0.481	0.807	0.589
79	p,p'-DDT	log Alkaline phosphotase (U/L)	1874	75.78(70.99,80.89)	68.38(65.00,71.94)	70.87(66.45,75.58)	74.29(68.95,80.04)	0.053	0.293	0.754	0.226	0.02	0.172
81	p,p'-DDT	log Gamma glutamyl transferase (U/L)	1874	17.83(16.71,19.02)	20.85(19.15,22.71)	19.75(18.19,21.45)	19.96(18.12,21.98)	0.015	0.028	0.125	0.348	0.481	0.88
82	p,p'-DDT	log Glucose, serum (mmol/L)	1874	4.938(4.866,5.010)	4.914(4.846,4.982)	5.129(5.032,5.227)	5.199(5.049,5.354)	0.662	0.01	0.012	0.006	0.004	0.4
84	p,p'-DDT	log Uric acid (umol/L)	1874	294.4(289.0,299.9)	300.1(291.4,309.1)	310.2(302.9,317.6)	308.8(299.2,318.8)	0.342	0.005	0.022	0.089	0.218	0.851
85	p,p'-DDT	log Chloride (mmol/L)	1874	103.6(103.1,104.1)	103.6(103.2,103.9)	103.7(103.4,104.1)	104.2(103.8,104.5)	0.805	0.621	0.059	0.337	0.005	0.06
86	p,p'-DDT	log Osmolality (mmol/Kg)	1874	276.9(275.8,277.9)	276.3(275.4,277.2)	277.0(276.2,277.8)	277.4(276.5,278.4)	0.272	0.662	0.215	0.042	0.004	0.215
87	p,p'-DDT	log Globulin (g/L)	1872	28.32(27.70,28.96)	28.61(28.27,28.95)	29.16(28.51,29.83)	29.61(29.01,30.23)	0.457	0.062	0.017	0.138	0.006	0.157
88	trans-nonachlor	log Basophils number	1855	0.000(0.000,0.001)	0.001(0.000,0.002)	0.001(0.001,0.002)	0.001(0.000,0.001)	0.074	0.03	0.215	0.605	0.751	0.338
89	trans-nonachlor	log Lymphocyte number	1855	1.924(1.832,2.022)	1.964(1.893,2.037)	2.107(2.005,2.214)	2.208(2.137,2.282)	0.496	0.024	0.001	0.044	0.002	0.124
90	trans-nonachlor	log Monocyte number	1855	0.524(0.506,0.543)	0.497(0.482,0.512)	0.528(0.504,0.553)	0.555(0.529,0.583)	0.025	0.833	0.1	0.066	0.002	0.071
91	trans-nonachlor	log Segmented neutrophils number	1855	3.664(3.469,3.870)	4.057(3.900,4.219)	4.118(3.942,4.302)	4.091(3.923,4.266)	0.012	0.014	0.007	0.626	0.808	0.829
92	trans-nonachlor	log Lymphocyte percent (%)	1855	29.60(28.57,30.67)	28.28(27.44,29.15)	29.44(28.42,30.50)	30.32(29.44,31.23)	0.079	0.854	0.352	0.022	0.021	0.316
93	trans-nonachlor	log Monocyte percent (%)	1855	8.070(7.794,8.356)	7.176(7.036,7.318)	7.367(7.177,7.562)	7.639(7.318,7.973)	0	0.002	0.034	0.16	0.043	0.173
94	trans-nonachlor	log White blood cell count (1000 cells/uL)	1865	6.496(6.234,6.770)	6.953(6.757,7.155)	7.155(6.896,7.423)	7.271(7.070,7.478)	0.018	0.007	0.001	0.305	0.065	0.391
95	trans-nonachlor	log Alanine aminotransferase ALT (U/L)	1865	19.31(17.96,20.76)	21.17(20.27,22.11)	22.91(22.06,23.79)	23.52(21.92,25.24)	0.053	0.002	0.008	0.02	0.009	0.506
96	trans-nonachlor	log Alkaline phosphotase (U/L)	1865	85.24(77.18,94.15)	70.22(66.54,74.10)	67.64(64.93,70.46)	77.28(73.12,81.67)	0	0.001	0.19	0.297	0.042	0.002
97	trans-nonachlor	log Blood urea nitrogen (mmol/L)	1865	4.079(3.854,4.316)	3.893(3.678,4.122)	3.769(3.663,3.878)	3.984(3.810,4.165)	0.188	0.013	0.427	0.361	0.574	0.025
99	trans-nonachlor	log Gamma glutamyl transferase (U/L)	1865	15.32(13.97,16.79)	18.98(17.79,20.24)	20.01(18.82,21.27)	21.35(18.89,24.12)	0	0	0.001	0.283	0.122	0.349
100	trans-nonachlor	log Glucose, serum (mmol/L)	1865	5.099(5.011,5.188)	4.957(4.886,5.028)	4.994(4.940,5.048)	5.124(5.008,5.244)	0.003	0.076	0.703	0.466	0.026	0.049
101	trans-nonachlor	log Phosphorus (mmol/L)	1865	1.254(1.231,1.278)	1.234(1.209,1.259)	1.236(1.218,1.254)	1.272(1.250,1.294)	0.306	0.274	0.392	0.897	0.053	0.004
